# Supplementary material for: The Mismeasure of Science: Stephen Jay Gould versus Samuel George Morton on Skulls and Bias
Source: PLoS Biol. 2011 Jun 7;9(6):e1001071. doi: 10.1371/journal.pbio.1001071 (PMC3110184; doi:10.1371/journal.pbio.1001071)
Supplement: Dataset S1 — Morton's raw cranial capacity data from his three major publications, Crania Americana [8], Crania Aegyptiaca [9], and Catalogue of Skulls [10], in Microsoft Excel format. (XLS) [file pbio.1001071.s003.xls]

## Sheet: Crania Americana
Morton (1839) Crania Americana
See bottom for key. Specimens listed in the order given in the main table of Morton (1839:257-259).
Specimen #	Affiliation	Plate	FA	IC	Deformed	Morton Group
75	Peruvian TS		72	83.5		Peruvian
76	Peruvian TS		73	64		Peruvian
77	Peruvian TS		75	75		Peruvian
79	Peruvian		74	74.5		Peruvian
81	Peruvian		76	79		Peruvian
82	Peruvian		79	75		Peruvian
85	Peruvian TS	11-B	80	76.5		Peruvian
86	Peruvian TS	11	81	83		Peruvian
87	Peruvian TS	8&9	75	71.75		Peruvian
699	Peruvian TS		74	72		Peruvian
90	Peruvian TS		75	70		Peruvian
91	Peruvian		73	66.5		Peruvian
92	Peruvian TS		75	74.5		Peruvian
93	Peruvian TS		75	76.5		Peruvian
95	Peruvian TS	11-A	80	89.5		Peruvian
96	Peruvian TS		73	68		Peruvian
97	Peruvian TS	11-D	75	68.5		Peruvian
100	Peruvian TS		70	60		Peruvian
400	Peruvian TS		76	70		Peruvian
697	Peruvian TS		73	71		Peruvian
402	Peruvian TS		77	78.5		Peruvian
403	Peruvian TS		74	79		Peruvian
405	Peruvian TS		75	62		Peruvian
406	Peruvian TS		76	75.5		Peruvian
446	Peruvian TS	11-C	80	77		Peruvian
447	Peruvian		74	71		Peruvian
448	Peruvian		74	74		Peruvian
449	Peruvian		77	83.5		Peruvian
450	Peruvian TS		75	74.5		Peruvian
451	Peruvian		78	87		Peruvian
452	Peruvian		69	83		Peruvian
685	Peruvian TS		nl	69		Peruvian
686	Peruvian		nl	71		Peruvian
11	Chimuyan	6	76	67.5		Chimuyan
637	Quichua		70	79		Peruvian
651	Atacames		73	75		Morton lists one Atacama under Ancient Peruvian, but these are separate.
652	Atacames		74	74		Morton lists one Atacama under Ancient Peruvian, but these are separate.
653	Atacames		76	80		Morton lists one Atacama under Ancient Peruvian, but these are separate.
654	Araucanian	68	72	77		Araucanian
655	Araucanian	66	76	84.5		Araucanian
656	Araucanian		76	75		Araucanian
714	Mexican	61	80	87		Mexican
559	Mexican	17	80	89.5		Mexican
715	Mexican	59	76	74		Mexican
499	Mexican		73	87.5		Mexican
716	Mexican	60	77	76		Mexican
A.N.S.	Mexican	16	72	83		Mexican
717	Mexican		78	77		Mexican
681	Mexican	17-A	77	74		Mexican
718	Mexican		76	77		Mexican
682	Mexican		76	80.5		Mexican
720	Mexican		80	82		Mexican
A.P.S.	Mexican	18	78	77		Mexican
34	Mexican	18-A	76	78		Mexican
43	Chetimaches		77	80		Chetimaches, though notes social affinity with Natchez
70	Chetimaches	19	71	85		Chetimaches, though notes social affinity with Natchez
C.	Seminole		75	80		Seminole-Muskogee
707	Seminole	23	78	89		Seminole-Muskogee
604	Seminole	22	72	93		Seminole-Muskogee
708	Seminole		73	86		Seminole-Muskogee
C.	Seminole		73	82.5		Seminole-Muskogee
456	Seminole	24	81	91.5		Seminole-Muskogee
579	Muskogee	26	72	94.75		Seminole-Muskogee
441	Muskogee		74	89.5		Seminole-Muskogee
39	Uchee	27	75	81.5		Seminole-Muskogee
632	Cherokee		77	88		Cherokee
633	Cherokee		76	74		Cherokee
634	Cherokee		75	81		Cherokee
635	Cherokee		nl	70		Cherokee
B.	Cherokee	25	77	82		Cherokee
408	Choctaw		74	79		Morton didn't explicitly classify, but notes similarity to Natchez
561	Sauk		84	96.5		Algonquin-Lenapé (Western Lenapé)
639	Ottigamie	31	82	91.5		Algonquin-Lenapé (Western Lenapé)
415	Ottigamie		76	89.5		Algonquin-Lenapé (Western Lenapé)
657	Potowatomie	34	80	98		Algonquin-Lenapé (Northern Lenapé)
683	Chippeway	28	84	94		Algonquin-Lenapé (Northern Lenapé)
684	Chippeway		73	85.5		Algonquin-Lenapé (Northern Lenapé)
35	Menominee		72	72.5		Algonquin-Lenapé (Western Lenapé)
44	Menominee		75	74		Algonquin-Lenapé (Western Lenapé)
78	Menominee		78	85.25		Algonquin-Lenapé (Western Lenapé)
454	Menominee	29	79	86.5		Algonquin-Lenapé (Western Lenapé)
453	Menominee		75	87		Algonquin-Lenapé (Western Lenapé)
563	Menominee		76	83.5		Algonquin-Lenapé (Western Lenapé)
W.	Menominee		75	83.5		Algonquin-Lenapé (Western Lenapé)
80	Menominee		74	71.5		Algonquin-Lenapé (Western Lenapé)
27	Massasauga		76	77.5		Algonquin-Lenapé (Northern Lenapé)
40	Lenapé	32	76	78.5		aka Delaware, Algonquin-Lenapé (Eastern or Atlantic Lenapé)
630	Lenapé		80	nl		aka Delaware, Algonquin-Lenapé (Eastern or Atlantic Lenapé)
568	Minsi		78	72		Algonquin-Lenapé (Eastern or Atlantic Lenapé)
418	Manta		79	74.5		Morton seemingly did not classify this one with any larger grouping
26	Quinnipiak		nl	77		Morton seemingly did not classify this one with any larger grouping
P.C.	Gepepscot		76	77.5		Morton seemingly did not classify this one with any larger grouping
407	Miami		75	79.75		Algonquin-Lenapé (Western Lenapé)
542	Miami	30	75	90		Algonquin-Lenapé (Western Lenapé)
562	Miami		78	82.5		Algonquin-Lenapé (Western Lenapé)
541	Miami		nl	91		Algonquin-Lenapé (Western Lenapé)
38	Natick		73	77.75		Natick
84	Natick		78	83		Natick
694	Natick		70	77.25		Natick
693	Natick		78	77.5		Natick
498	Natick		75	77.5		Natick
690	Natick		nl	nl		Natick
688	Natick		79	100		Natick
689	Natick		77	77		Natick
691	Natick		73	77		Natick
692	Natick		72	70		Natick
567	Naumkeag	33	80	71		Algonquin-Lenapé (Eastern or Atlantic Lenapé)
631	Naumkeag		nl	93.5		Algonquin-Lenapé (Eastern or Atlantic Lenapé)
606	Shawnee?		78	71		Algonquin-Lenape (Western Lenapé)
605	Dacota	39	77	85		Dacota
659	Assinaboin		79	97		Osage, but broader grouping is Dacota
650	Minetari		74	84.5		Osage, but broader grouping is Dacota
643	Mandan		77	82		Osage, but broader grouping is Dacota
644	Mandan		74	76.5		Osage, but broader grouping is Dacota
649	Ricara		76	71.5		Osage, but broader grouping is Dacota
660	Osage		80	82.5		Osage, but broader grouping is Dacota
54	Osage	41	77	83		Osage, but broader grouping is Dacota
P.	Pawnee	38	75	70.5		Pawnee
C.	Cotonay	40	78	77		Cotonay/Blackfeet
C.	Cotonay		79	79.5		Cotonay/Blackfeet
33	Oneida	36	74	92.5		Iroquois
417	Cayuga	35	78	93.5		Iroquois
607	Huron?		76	81.5		Iroquois
15	Huron	37	73	74		Iroquois
16	Iroquois		74	98.5		Iroquois
A.N.S.	Iroquois		nl	nl		Iroquois
455	Mingo		77	81.5		Morton seemingly did not classify this one with any larger grouping
457	Chinouk		73	80		Flathead tribes of Columbia River
578	Chinouk	42	76	74		Flathead tribes of Columbia River
420	Stuebenville		80	90		Skulls from Caves in the Valley of Ohio
437	Stuebenville	63	79	92		Skulls from Caves in the Valley of Ohio
438	Stuebenville		80	84.5		Skulls from Caves in the Valley of Ohio
658	Stuebenville		79	92.5		Skulls from Caves in the Valley of Ohio
436	Stuebenville		77	88		Skulls from Caves in the Valley of Ohio
439	Stuebenville		78	75		Skulls from Caves in the Valley of Ohio
440	Stuebenville		76	89		Skulls from Caves in the Valley of Ohio
687	Stuebenville		nl	72		Skulls from Caves in the Valley of Ohio
A.N.S.	Golconda	62	76	81		Skulls from Caves in the Valley of Ohio
53	Circleville, Ohio	51	76	86.5		Skulls from the Mounds
T.	Tennessee	55	80	87.5		Skulls from the Mounds
C.	Atakapas		81	76	Yes	Skulls from the Mounds
F.	Natchez	54	72	80	Yes	Skulls from the Mounds
73	Santa, Peru	56	71	74.5		Skulls from the Mounds
414	Rimac, Peru	57	72	79	Yes	Skulls from the Mounds
412	Rimac, Peru	58	74	76.5		Skulls from the Mounds
68	Rimac, Peru		74	89.5		Skulls from the Mounds
416	Mississippi	52	79	85.5		Skulls from the Mounds
461	Clickitat	48	70	79	Yes	Flatheads of Columbia River
573	Cowalitsk	49	66	75	Yes	Flatheads of Columbia River
574	Kalapooyah	47	68	87	Yes	Flatheads of Columbia River
575	Clatsap	46	70	78	Yes	Flatheads of Columbia River
578	Killemook	45	73	92	Yes	Flatheads of Columbia River
462	Chinouk	43	72	69	Yes	Flatheads of Columbia River
577	Klatsoni	44	70	70	Yes	Flatheads of Columbia River
721	Chinouk		67	84	Yes	Flatheads of Columbia River
P.	Atacama	3	68	72.5		Ancient Peruvians
67	Arica	4	73	81.5		Ancient Peruvians
R.	Peru	5	61	65.5		Ancient Peruvians
Key
Affiliation = Population affiliation of specimen as listed in main table in Morton (1839).
Plate = Number of the plate containing illustration of the specimen, as given in the main table of Morton (1839).
FA = Facial angle, in degrees, as reported in the main table of Morton (1839).
IC = Cranial capacity, in cubic inches, as reported in the main table of Morton (1839).
Deformed = "Yes" flags those crania specifically listed as artificially deformed in the main table of Morton (1839). Other specimens may be deformed as well, or mentioned as such in the main text, but only those flagged in the table are flagged here.
Morton Group = The broader population Morton grouped the specimen with, based on the text sections of Crania Americana. There is some uncertainty in a few cases, so interpretations of Morton's intent in this regard may differ for a few specimens.
Peruvian TS = Temple of the Sun.
nl = Measurement not listed in Morton (1839).
References
Morton SG (1839) Crania Americana; or, A Comparative View of the Skulls of Various Aboriginal Nations of North and South America: to Which is Prefixed an Essay on the Varieties of the Human Species. Philadelphia: J. Dobson.

## Sheet: Crania Aegyptiaca
Morton (1844) Crania Aegyptiaca
See bottom for key. Specimens listed in same order as in main text of Morton (1844).
Specimen #	FA	IC	Sex	Form	Site	Sub-Site	Notes
838	81	90	F	Pelasgic	Necropolis of Memphis (first series)	Pyramid of the Five Steps (A)
837	83	97	M	Pelasgic	Necropolis of Memphis (first series)	Pyramid of the Five Steps (A)
808	77	97		Pelasgic	Necropolis of Memphis (first series)	Memphite Necropolis (B)
815	81	88		Pelasgic	Necropolis of Memphis (first series)	Memphite Necropolis (B)
812	80	82	F	Pelasgic	Necropolis of Memphis (first series)	Memphite Necropolis (B)
806	77	83		Egyptian	Necropolis of Memphis (first series)	Memphite Necropolis (B)
814	nl	97	M	Pelasgic	Necropolis of Memphis (first series)	Memphite Necropolis (B)
810	78	86	F	Egyptian	Necropolis of Memphis (first series)	Memphite Necropolis (B)
805	83	79	M	Pelasgic	Necropolis of Memphis (first series)	Memphite Necropolis (B)
807	74	88	M	Semitic	Necropolis of Memphis (first series)	Memphite Necropolis (B)
809	78	81	F	Egyptian	Necropolis of Memphis (first series)	Memphite Necropolis (B)
811	76	73	F?	Egyptian	Necropolis of Memphis (first series)	Memphite Necropolis (B)
813	nl	nl		Pelasgic	Necropolis of Memphis (first series)	Memphite Necropolis (B)	Child
795	76	75		Egyptian+Negroid?	Necropolis of Memphis (first series)	Pyramid of Dashour (C)
796	75	80		Egyptian	Necropolis of Memphis (first series)	Pyramid of Dashour (C)
797	nl	76	F	Egyptian	Necropolis of Memphis (first series)	Pyramid of Dashour (C)
804	nl	nl	F	Pelasgic	Necropolis of Memphis (first series)	Necropolis of Memphis (D)	12-year-old
799	82	87	M	Pelasgic	Necropolis of Memphis (first series)	Necropolis of Memphis (D)
816	78	92	M	Pelasgic	Necropolis of Memphis (first series)	Necropolis of Memphis (D)
798	80	84		Pelasgic	Necropolis of Memphis (first series)	Necropolis of Memphis (D)
802	nl	81	F	Egypto-Pelasgic	Necropolis of Memphis (first series)	Necropolis of Memphis (D)
803	82	92	M	Pelasgic	Necropolis of Memphis (first series)	Necropolis of Memphis (D)
800	nl	nl		Negroid	Necropolis of Memphis (first series)	Necropolis of Memphis (D)	10-year-old
801	nl	nl		Pelasgic	Necropolis of Memphis (first series)	Necropolis of Memphis (D)	Juvenile
825	81	93		Pelasgic	Necropolis of Memphis (first series)	Necropolis of Memphis (D)
840	79	89	M	Pelasgic	Necropolis of Memphis (first series)	Toora, on the Nile (E)
833	nl	nl	M	Pelasgic?	Grottoes of Maabdeh (second series)
834	nl	nl	F	Negroid	Grottoes of Maabdeh (second series)
835	73	71	F	Negroid	Grottoes of Maabdeh (second series)
836	nl	nl	F	Egyptian	Grottoes of Maabdeh (second series)
819	79	85		Egyptian	Abydos (third series)
820	76	96		Egyptian	Abydos (third series)
817	80	89		Pelasgic	Abydos (third series)
818	77	69		Semitic	Abydos (third series)
860	82	80	M	Egyptian	Catacombs of Thebes (fourth series)
853	nl	95	M	Egyptian	Catacombs of Thebes (fourth series)
865	nl	nl		Semitic	Catacombs of Thebes (fourth series)
893	81	85		Pelasgic	Catacombs of Thebes (fourth series)
850	nl	86		Pelasgic	Catacombs of Thebes (fourth series)
859	nl	82	F	Pelasgic	Catacombs of Thebes (fourth series)
881	80	71	F	Egyptian	Catacombs of Thebes (fourth series)
889	83	83		Egyptian	Catacombs of Thebes (fourth series)
870	nl	79	M	Semitic	Catacombs of Thebes (fourth series)
876	nl	83	M	Egyptian	Catacombs of Thebes (fourth series)
851	80	79	F	Egyptian	Catacombs of Thebes (fourth series)
861	78	91	M	Egyptian	Catacombs of Thebes (fourth series)
857	77	83	F	Egyptian+Negro?	Catacombs of Thebes (fourth series)
848	80	82	F	Egyptian	Catacombs of Thebes (fourth series)
847	76	68	F	Egyptian	Catacombs of Thebes (fourth series)
854	nl	nl	F	Egyptian	Catacombs of Thebes (fourth series)		Not older than 15 years
849	nl	81	M	Egyptian	Catacombs of Thebes (fourth series)
894	nl	nl		Pelasgic	Catacombs of Thebes (fourth series)		Juvenile
887	nl	nl		Egyptian	Catacombs of Thebes (fourth series)		12-14 years
868	nl	nl		Pelasgic	Catacombs of Thebes (fourth series)		Child
878	nl	77	M	Egyptian	Catacombs of Thebes (fourth series)
879	nl	nl	M	Pelasgic of Roman conformation	Catacombs of Thebes (fourth series)
839	78	74		Egyptian+Negro?	Catacombs of Thebes (fourth series)
871	nl	nl	F	Egyptian	Catacombs of Thebes (fourth series)		Juvenile
866	nl	nl	F	Egyptian?	Catacombs of Thebes (fourth series)		Juvenile
873	nl	88		Pelasgic?	Catacombs of Thebes (fourth series)
883	81	82	M	Egyptian	Catacombs of Thebes (fourth series)
888	nl	85	M	Egyptian+Negro/Malay?	Catacombs of Thebes (fourth series)		Not unlike that of some modern Nubians
880	80	85	F?	Egyptian	Catacombs of Thebes (fourth series)
867	78	86		Egyptian	Catacombs of Thebes (fourth series)
855	nl	78	F	Egyptian	Catacombs of Thebes (fourth series)
874	nl	nl		Egyptian+Negro?	Catacombs of Thebes (fourth series)		9 or 10 years
48	nl	nl		Egyptian	Catacombs of Thebes (fourth series)		8-year-old
856	80	92	M	Egypto-Pelasgic	Catacombs of Thebes (fourth series)
844	nl	68	F	Egyptian	Catacombs of Thebes (fourth series)
872	nl	72	F	Egyptian	Catacombs of Thebes (fourth series)
862	nl	79	M	Egyptian	Catacombs of Thebes (fourth series)
843	nl	74	F	Egyptian	Catacombs of Thebes (fourth series)
877	nl	89	M	Egyptian	Catacombs of Thebes (fourth series)
60	nl	nl	F	Egyptian	Catacombs of Thebes (fourth series)		Not older than 18
882	nl	nl	F	Egyptian	Catacombs of Thebes (fourth series)		Young girl
884	nl	nl	F	Pelasgic	Catacombs of Thebes (fourth series)
875	nl	73	F	Egyptian	Catacombs of Thebes (fourth series)
846	nl	87		Egypto-Pelasgic	Catacombs of Thebes (fourth series)
842	nl	85	M	Semitic	Catacombs of Thebes (fourth series)
886	nl	76	M	Egyptian	Catacombs of Thebes (fourth series)
845	nl	73		Semitic	Catacombs of Thebes (fourth series)
841	65	nl			Catacombs of Thebes (fourth series)		Lunatic
863	nl	nl			Catacombs of Thebes (fourth series)		Lunatic
864	75	77	F	Negroid	Catacombs of Thebes (fourth series)
858	77	87		Negroid	Catacombs of Thebes (fourth series)
885	76	77		Negroid	Catacombs of Thebes (fourth series)
852	75	77		Negroid	Catacombs of Thebes (fourth series)
869	76	88		Negroid	Catacombs of Thebes (fourth series)
1044	nl	nl		Egyptian	Catacombs of Thebes (fourth series)
830	nl	77	F	Egyptian	Koum Ombos (fifth series)
831	nl	68	F	Egyptian	Koum Ombos (fifth series)
832	81	nl		Egyptian	Koum Ombos (fifth series)
821	79	74		Pelasgic	Island of Philae (sixth series)
822	nl	nl		Egyptian	Island of Philae (sixth series)		Juvenile, perhaps 12
824	nl	nl		Egyptian	Island of Philae (sixth series)
823	nl	73	F	Negro	Island of Philae (sixth series)
829	85	70	F	Egyptian	Debôd, Nubia (seventh series)
827	nl	82	M	Egyptian	Debôd, Nubia (seventh series)
826	77	74		Egyptian	Debôd, Nubia (seventh series)
828	90	nl		Egyptian	Debôd, Nubia (seventh series)
Key
FA = Facial angle, in degrees, as reported in the text of Morton (1844).
IC = Cranial capacity, in cubic inches, as reported in the text of Morton (1844).
Sex = The sex Morton (1844) assigned to the specimen.
Form = The form (population) Morton (1844) assigned to the specimen based on its morphology.
Site = The site where the specimen was recovered from, per Morton (1844).
Subsite = Morton (1844) divided the Memphis Necropolis into a number of more specific locations, given in this column.
Notes = Any pertinent notes regarding the specimen given by Morton (1844). This field is not comprehensive, so only some information is included.
nl = Measurement not listed in Morton (1844).
References
Morton SG (1844) Crania Aegyptiaca; or, Observations on Egyptian Ethnography, Derived from Anatomy, History, and the Monuments. Philadelphia: John Penington.

## Sheet: Catalogue of Skulls
Morton (1849) Catalogue of Skulls of Man
See bottom for key. Specimens listed in same order as in Morton (1849). Only specimens with reported cranial capacities are included here.
Specimen #	Affiliation	Sex	FA	IC	Idiot/Lunatic	Americana	Aegyptiaca	Notes
1	Negro born in the US			83
2	Negro born in the US		69	83
3	Chinese	m		89
6	Bengalee	m	81	85
7	Anglo-American	f		83
8	Hindu of Bengal	f		73
9	Negro			70	idiot
11	Ancient Chimuyan	f		71		pl 6, p 112
13	Ancient Peruvian	m		83
14	Anglo-American	f	80	85	lunatic
15	Huron	m	73	75		pl 37		Doesn't say male, but says chief, so assume male implied by that
16	Iroquois?		74	103
17	Mulatto	m		77	lunatic
18	Celtic Irish	f	80	78
20	Hindu of Bengal	m		78
21	Celt	m		93				Supposed to be a British soldier, so assume male implied by that
23	Guanche		77	85
24	Anglo-American	f	77	82
25	Hindu of Bengal	f		74
26	Quinnipack (Mohegan)			80
27	Massasauga	m	76	80
30	Ancient Peruvian	f		78				From Pachacamac
31	Hindu of Bengal	f		67
33	Oneida	m		95		pl 36, p 193		Says warrior, so assume male implied by that
34	Mexican	f	76	81		pl 18a, p 156		Tlahuica tribe
35	Menominee	f	72	74
36	Anglo-American	m		81	idiot
37	German	f		90
39	Euchee	m	75	84		pl 27, p 174		IC listed with ?
40	Lenape	f	76	82		pl 32, p 189		aka Delaware
41	Tagelos Malay	f		68
42	Celtic Irish	m		97
43	Chetimaches	m	77	84
44	Menominee	f	75	77
45	Anglo-American			91	lunatic
46	Javanese Malay	m		93
47	Malay		69	82				of the Island of Bally, coast of Java
49	Hindu	m		90
51	Hindu of Bengal	f	77	70
52	Celtic Irish	f	80	82
53	Mound at Circleville, Ohio		76	90		pl 51, p 219
54	Osage	m	77	81		pl 41, p 199		Says warrior so assume male implied by that
55	Negro			89	lunatic
56	Chinese	m		91
57	Irishman (Celt)	m	79	82	lunatic
58	German	m		87	lunatic
59	Anglo-Saxon	m	85	99				Head of Pierce
61	Cholo or Hispano-Peruvian?			95
62	Englishman	m		92	lunatic
63	Negro			84	lunatic
64	Mulatto	f		76	lunatic
67	Ancient Peruvian (Arica)	m	73	86		pl 4, p 108
68	Peruvian from Tumulus	m	74	90				Near Lima
69	Negress	f		80
70	Chetimaches	f	71	75		pl 19, p 163
72	Ancient Peruvian (Pisco)	m		83
73	Peruvian from Mound	f	71	75				Near Santa
74	Negro			76
75	Peruvian	f	72	87		p 132		From Pachacmac or the Temple of the Sun
76	Peruvian (Pachacamac)		73	62
77	Peruvian (Pachacamac)	m	75	76
78	Menominee	m	78	88
79	Peruvian (Santa)	m	74	76
80	Englishman	m		91				Samuel Gwillym
81	Peruvian (Santa)	f	76	77
82	Peruvian (Santa)	f	79	76
83	Hindu of Bengal	f		67				Girl of 16
84	Peruvian (Pachacamac)			75
85	Peruvian (Pachacamac)	m	80	76		pl 11B, p 129
86	Peruvian (Pachacamac)	m	81	88		pl 11, p 127
87	Peruvian (Pachacamac)		75	73		pl 8-9, p 125
89	Gepepscot	m	76	80
90	Peruvian (Pachacamac)	f	75	71
91	Peruvian (Chorillos)	f	75	66
92	Peruvian (Pachacamac)	m		75
93	Peruvian (Pachacamac)	f	79	79
94	Chinese	m		70
95	Peruvian (Pachacamac)	m	80	91		pl 11A, p 127
96	Peruvian (Pachacamac)	f	73	80
97	Peruvian (Pachacamac)	m	75	77		pl 11D, p 131
100	Peruvian (Pachacamac)	f	70	67
400	Peruvian (Pachacamac)	f	76	75
402	Peruvian (Pachacamac)	f	77	78
403	Peruvian (Pachacamac)	f	74	77
405	Peruvian (Pachacamac)		75	70
406	Peruvian (Pachacamac)	f	76	76
407	Miami		75	87
408	Choctaw and Negro?	m		79
409	Peruvian (Pachacamac)	f		82
410	Hindu	m		84
411	Hindu	m		86
412	Peruvian from Tumulus	f	74	79		pl 58, p 227		Rimac, near Lima
413	Hindu	m	83	79
414	Peruvian from Tumulus		72	81		pl 57, p 226		Rimac, near Lima. Os frontis flattened by art.
416	Mound on Upper Mississippi		79	84		pl 52, p 220
417	Cayuga	m	78	94		pl 35, p 192		Chief, so assume male implied by that
418	Manta?		79	75
420	Cave at Stuebenville, Ohio	m	80	92
421	Native African (Benguella)	m		88
422	Native African (Mina)	f		80
423	Native African (Mozambique)	m		85
424	Malay (Madura)	m		80
425	Malay (Borneo)	m		91
426	Chinese	m		83
427	Chinese	m	78	83
428	Javanese	m		88
429	Malay (Makassar)	m	82	97
430	Malay (Amboyna)	m	73	92
431	Malay (Amboyna)	m		74	idiot
432	Hindu of Bengal	m		86
433	Malay (Sambawa)	m		80
434	Dutchman	m	81	114
435	Oceanic Negro	f		77				From Indian Archipelago
436	Cave at Stuebenville, Ohio	m	77	92
437	Cave at Stuebenville, Ohio	m	79	91		pl 36, p 235
438	Cave at Stuebenville, Ohio	m	80	85
439	Cave at Stuebenville, Ohio	f	78	78
440	Shawnee?	m		88
441	Creek	m	74	91				Says warrior, so assume male implied by that
442	Bengalee	f	79	69
443	Bengalee	f		84
444	Bengalee	m		81
446	Peruvian (Pachacamac)		80	75		pl 11C, p 130
447	Peruvian (Callao)	f	74	76
448	Peruvian (Callao)	f	74	73
449	Peruvian (Santa)	m	77	88
450	Peruvian (Pachacamac)	f	75	77
451	Peruvian	f	78	87
452	Peruvian	m	69	83				From near Lima
454	Menominee		79	88		pl 29, p 179
456	Seminole		81	93		pl 54, p 169
457	Chenouk	f	73	82
458	Anglo-American	f		63	idiot
459	Malay (Amboyna)	m		84
460	Malay (Malacca)	m		77
461	Clickitat	m	70	84		pl 48, p 214		Skull much flattened by art
462	Chinouk	m	72	72		pl 43, p 208		Skull greatly flattened by art, says chief so assume male
495	Malay (Ceylon)	m		85
497	Peruvian (Pisco)	f		62				age 16
498	Peruvian (Pisco)	f		63
499	Fellah	m	80	94				Arab-Egyptian
539	Englishman	m	79	92				James Moran
540	Pawnee	f	75	75		pl 38
541	Peruvian (Pachacamac)	m		80
542	Miami	m	75	95		pl 30, p 182		Chief, so assume male
543	Malay	m		96
544	Malay	m		91
545	Malay (Javanese)	m		81
546	Malay (Macassar)	m		92
547	Hindu of Bengal	f		85
548	Negro of St. Domingo			86
549	Negress	f		83
550	Chinese (Canton)	f		75
551	European			70	idiot
552	Anglo-American	m		97
553	Hindu of Bengal	m		83
554	Hindu of Bengal	f		75
559	Winnebago	m	79	92				Warrior, so assume male
560	Winnebago	m	79	86				Warrior, so assume male
561	Sauk	f		98
562	Peruvian (Pachacamac)	m		79
563	Menominee	f	76	87
564	Kanaka of Oahu	f		82				aka Sandwich Islander
565	Kanaka of Oahu			83				aka Sandwich Islander
567	Naumkeag	m	80	75		pl 33, p 187
570	Peruvian (Pachacamac)	f		69
571	Peruvian (Pachacamac)	f		75
572	Kanaka of Sandwich Islands	m	78	84
573	Kowalitsk	m	66	79		pl 49-50, p 215		artificially compressed
574	Calapooyah	m	68	91		pl 47, p 212		artificially compressed
575	Clatsap	m	70	82		pl 46, p 211		artificially compressed
576	Peruvian from Mound			72				Near Lima
577	Klatstoni	m	70	75		pl 44, p 210		artificially compressed
578	Chenouk	f	76	75		pl 42, p 207
579	Athla-Ficksa (Muskogee-Creek)	m	72	97		pl 26, p 170
580	Native African (Macua)	m	75	67				age 16
604	Seminole	m	72	96		pl 22, p 166		Warrior, so assume male
605	Dacota or Sioux	m	77	90		pl 39, p 198
606	Shawnee?	f		70
607	Huron?	f	76	82
631	Peruvian (Pachacamac)	f		68
632	Cherokee?	f	77	90
634	Cherokee	f	74	84
636	Sambo	m		81				mixed race of venezuela indian and negro
637	Quichua	m	70	82
639	Ottigamie	m	82	92		pl 31, p 184
642	Peruvian (Pachacamac)	m		73
643	Mandan	f	77	86				16 years old
644	Mandan	f	74	79
645	Native African (Grabbo)	m	77	97
646	Native African (Bassa)	f	80	77
647	Native African (Bassa)	m		98
648	Native African (Bassa)	m		88
649	Arickaree	f	76	73
650	Minetari	f	74	87
651	Araucanian	f	73	73				Chili
652	Araucanian	f	74	75				Chili
654	Araucanian	f	72	78		pl 78, p 241		Chili
655	Araucanian	m	76	86		pl 76-77, p 241
656	Araucanian	f	76	76
657	Potawatomie	m	80	101		pl 34, p 186		Originally 103, but 101 as per Corrigenda
659	Assinaboin	m	79	101
660	Osage	f	80	84
681	Mexican	f	77	78		pl 17A, p 154
682	Mexican	m	80	91		pl 17, p 153		In table 1 of Crania Americana, this skull erroneously called 559
683	Chippeway	m	84	97		pl 28. p 177		Warrior, so assume male
684	Chippeway	m	73	85
685	Peruvian (Pachacamac)	m		78
686	Peruvian (Pachacamac)	m		70
687	Peruvian (Pachacamac)	m		71
688	Peruvian (Pachacamac)	f		58
689	Mexican	m		91
690	Mexican	m		81				Mixed Indian and Spaniard?
691	Shawnee?			87
692	Charib	m		89				Added 1849
693	Narraganset	m		85
694	Ottigamie	m		95
696	Peruvian (Pachacamac)	f		68
697	Ancient Peruvian (Pachacamac)	m	73	74
698	Seminole	m	73	88
699	Ancient Peruvian (Pachacamac)	f	74	76
706	German?	m	80	94
707	Seminole	m	78	93		pl 23, p 168
708	Seminole	f	73	91
712	Thugg of India	m	80	90
713	Thugg of India	f	76	79
714	Mexican (Otumba)	m		90		pl 61, p 233
715	Mexican (Otumba)	f		77		pl 59, p 231
716	Mexican (Otumba)	f	77	81		pl 60, p 232
717	Ancient Mexican (Tacuba)	m		80
718	Ancient Mexican (Tacuba)	m		81
719	Mexican			92				Near Mexico City
720	Ancient Mexican (Tacuba)	f		84				IC reported with a ?
721	Chenouk	m		88				flattened by art
722	from battlefield of San Jacinto			79
723	Cave at Stuebenville, Ohio	f		74
724	White woman	f		81				of whose history nothing is known
726	Seminole	f		79
729	Seminole	f		70				girl
730	Seminole	m		79				Warrior, so assume male
731	Parsee	f		75
732	Seminole	m		90				Warrior, so assume male
733	Micco-Sukie (Seminole)	f		73
734	Ancient Mexican (Azteck?)	m		85
735	Ancient Mexican (Azteck?)	f		76
737	Potowatomie	m		93
738	Mandan	f		77
739	Mandan	f		81
740	Mandan	m		91
741	Mandan	m		85
742	Mandan	m		86
743	Parsee	f		89
744	Cotonay	m		94
745	Cotonay	f		75
746	Minetari	f		82
747	Minetari	f		83
748	Arikaree	f		80
749	Minetari	m		94
750	Peruvian (Pachacamac)	m		69
751	Creek	f		81
752	Peruvian (Pachacamac)	f		67
754	Seminole	m		89				Warrior, so assume male
755	Otoe	m		80				Warrior, so assume male
756	Otoe	m		94				Warrior, so assume male
757	Otoe	m		83				Warrior, so assume male
759	Copt		78	77			p 57
761	Copt	m	81	85
762	Saraska (Circassian)	m	75	94
763	Circassian	f	81	81
764	Circassian	m	78	90
765	Circassian	f	80	79
766	Fellah	f		77
767	Fellah	m	80	85
768	Fellah	m		96
769	Fellah	f		81
770	Fellah	m		83
771	Fellah	f	75	78
772	Fellah	m	73	74
773	Fellah	f	75	76
774	Fellah	m		88				Says chief, so assume male
775	Fellah	f		75
776	Fellah	f	79	74
778	Fellah	f	75	72
779	Fellah	f	80	86
780	Baramka	m	76	86
781	Baramka	m	88	84
782	Fellah	f	82	66
784	Bedouin	m		98
785	Fellah	f	79	73
786	Eunuch?			77				Skull sent me from Old Cairo, in Egypt, by Mr. Gliddong, who knew nothing of its history
787	Modern Nubian?	f		80				Nation uncertain
788	Fellah	f	74	74
789	Armenian	f		86				16 year old
791	Armenian	m		83
793	Armenian	m		80
794	Armenian	m		80
795	Egyptian-Coptic		76	75			p 7	From Dashour
796	Egyptian		75	80			p 7	From Dashour
797	Egyptian	f		76			p 7	From Dashour
798	Pelasgic		80	84			pl 3, fig 6
799	Pelasgic	m	82	87			pl 3, fig 4
802	Egyptian-Nilotic	f		81			pl 3, fig 7
803	Egyptian	m	82	92			pl 3, fig 8
805	Egyptian	m	83	79			pl 2, fig 7
806	Egyptian		77	83			pl 2, fig 4
807	Semitic?	m	74	88			pl 2, fig 8
808	Pelasgic		77	97			pl 2, fig 1
809	Egyptian	f	78	81			pl 3, fig 2
810	Egpytian	f	78	86			pl 2, fig 6
811	Egpytian	f	76	73			pl 3, fig 1
812	Pelasgic	f	80	82			pl 2, fig 3
814	Pelasgic	m		97			pl 2, fig 5
815	Pelasgic		81	88			pl 2, fig 2
816	Egyptian		78	92			pl 3, fig 5
817	Pelasgic		80	89			pl 5, fig 3
818	Semitic		77	69			pl 5, fig 4
819	Egyptian	m	79	85			pl 5, fig 1
820	Egyptian	m	76	96			pl 5, fig 2
821	Pelasgic		79	74			pl 12, fig 6
823	Negress	f		73			pl 12, fig 7
825	Pelasgic		81	93			pl 3, fig 9	From Memphite Necropolis
826	Egyptian		77	74			pl 13
827	Egyptian	m		82			pl 12, fig 9
829	Egyptian		85	70			pl 12, fig 8
830	Egyptian	f		77			pl 12, fig 3
831	Egyptian	f		68			pl 12, fig 4
832	Egpytian	f	81	68			pl 12, fig 5
835	Negroid	f	73	71			pl 4, fig 3
837	Pelasgic	m	83	97			pl 1, fig 2
838	Pelasgic	m	81	90			pl 1, fig 1
839	Nubian?	m	78	74			pl 8, fig 3
840	Pelasgic	m	79	89			pl 2, fig 9
842	Semitic	m		85			pl 11, fig 2
843	Egyptian	f		74			pl 10, fig 4
844	Egyptian	f		68			pl 10, fig 1
845	Semitic?	m		92			pl 12, fig 1-2
846	Egyptian			87			pl 11, fig 1	youth of 18
847	Egyptian	f	76	68			pl 7, fig 5
848	Egyptian	f	80	82			pl 7, fig 4
849	Egyptian	m		81
850	Pelasgic	m		86			pl 6, fig 4
851	Egyptian	f	80	79			pl 7, fig 1
852	Negroid Egyptian	m	75	77			p 17
853	Egyptian	m		95			p 17
856	Pelasgic			87			pl 9
857	Egyptian-Negro?		77	83			pl 7, fig 3
858	Negroid Egyptian	m	77	87			p 17
859	Pelasgic	f		82			pl 6, fig 5
860	Egyptian	m	82	80			pl 6, fig 1
861	Egyptian	m	78	96			pl 7, fig 2
862	Egyptian	m		79			pl 10, fig 3
864	Negroid Egyptian	f	75	77			p 17
867	Egyptian	m	78	86			pl 8, fig 8
869	Negroid Egyptian	m	76	88			p 17
870	Semitic	m		79			pl 6, fig 8
873	Pelasgic?	m		88
875	Pelasgic	f		73			pl 10, fig 9
876	Egyptian	m		83			pl 6, fig 9
877	Egyptian	m		89			pl 10, fig 5
878	Egyptian	m		77			pl 8, fig 1
880	Egyptian	f?	80	85			pl 8, fig 7
881	Egyptian	f	80	71			pl 6, fig 6	Girl of 16
883	Egyptian	m	81	82			pl 8, fig 6
885	Negroid	f	76	77			p 17
886	Egyptian	m		76
888	Nubian?	m		85			p 14
889	Egyptian	m		83			pl 6, fig 7
893	Pelasgic	m	81	85			pl 6, fig 3
895	Mohawk	m		89
896	Mohawk	f		83
897	Mohawk	f		81				Girl of 16
899	Anglo-American	m		91
900	Negro (US)			75
901	Native African		76	76
902	Native African		76	86
903	Native African		77	80
904	Native African		76	79
905	Native African		75	85
908	Native African		82	99
909	Native African		79	89
910	Native African		75	78
912	Native African		76	87
913	Native African		76	92
914	Native African		73	78				17 year old
915	Native African		77	88
916	Native African		79	80				16 year old
917	Native African		78	73
918	Native African		75	87
919	Native African		80	96
920	Native African		74	72
923	Native African		81	86
924	Native African		73	76				16 year old
925	Native African		81	80
927	Native African		80	90				16 year old
928	Native African		77	88
929	Native African		77	83
948	Bengalee	m		76.5
949	Arickaree	f		75
950	Narraganset	f	82	85
951	Narraganset	m	72	80
952	Narraganset	f		84
953	Narraganset	f	72	77
954	Narraganset	f		77
955	Narraganset	m	75	78
956	Narraganset	m	74	90
957	Narraganset	m	73	82
958	Native African Negro		79	89
960	Native African Negress	f	76	82
962	Native African Negro		76	87
963	Native African Negro		71	82
964	Native African Negro		80	93
965	Native African Negress		77	72				16 year old
966	Native African Negress		79	79
967	Native African	f		71
968	Native African Negro		73	87
970	Native African Negro	f	78	76				16 year old
971	Native African Negro		80	86
973	Native African Negro		79	93
974	Native African Negro		72	85
975	Native African Negro		81	99
976	Native African Negro		80	82
977	Native African		83	86				16 year old
978	Native African Negro		80	78
979	Native African		73	77				16 year old
981	Native African		75	97
982	Mixed Negro and Indian?			78
983	Negro (US)		76	84
984	Negro (US)		79	86
985	Celtic Irish	m	77	93
987	Chemesyan Indian	f	78	93
988	Dutch	m		96.5	idiot
989	Iroquois?	m		89				Warrior, so assume male
990	Maya	m		91
991	English soldier?	m	82	105				Soldier, so assume male
992	Mound in Tennessee			90		pl 55
993	Native African Negro		81	78
994	Native African Negro		76	76
995	Araucanian	f		77
996	Peruvian (Pisco)	f		84
997	Araucanian	m		77
999	Fellah	f	78	72				16 year old
1000	Mexican (mound near Ajacuba)	m	80	92
1001	Mexican (Otomie)	f	75	67
1002	Mexican (Otomie)	f	73	76
1003	Mexican (Otomie)	m	70	76
1004	Mexican (Tlascala)	m	75	84
1005	Mexican (Chechemecan)	f	75	83
1006	Ottawa	m		85				Chief, so assume male
1007	Ottawa	m		89				Warrior, so assume male
1008	Ottawa	f		76
1009	Ottawa	m		77				14 year old
1039	Sauk		80	83.5
1040	Narraganset	f		72
1041	Chayenne		73	73
1043	Pawnee	f	78	74
1045	Ancient Peruvian	f	68	77		pl 3		artificially elongated
1046	Peruvian (Guamay)			74
1047	Bengalee	f		67
1055	Miami	f	79	81
1057	Miami	f	77	84
1060	German	f		70
1061	Peruvian (Pisco)	f		66
1062	German	f		93
1063	German	m		86
1064	German	f		91
1065	Prussian (Berlin)	m		92
1066	Prussian (Berlin)	m		80
1093	Golah Negro (Liberia)	m	77	85				Warrior, so assume male
1094	Golah	m	77	90				Warrior, so assume male
1095	Pessah (Negro)	m	80	90
1096	Pessah (Negro)	m	76	80
1097	Pessah (Negro)	m	77	83
1098	Krooman		79	92
1099	Krooman		73	95
1100	Dey	m	79	89
1102	Eboe	f	75	71
1103	Native African	f	75	65
1105	Seminole	m	75	82
1107	Hottentot	f	75	68
1108	Anglo-American	m		95
1186	Malay (Borneo)	m		89
1187	German	m		104				Per errata (printed as 106 IC)
1188	German	m		85
1189	German	m		78
1190	German dwarf	f		46.5				20 years old, three feet in height
1191	German	m		95
1192	Prussian (Berlin)	f		82
1193	Prussian (Berlin)	f		80
1194	Egyptian	f	85	83
1195	Egyptian	m	78	88
1196	Egyptian		82	80
1197	Egyptian		78	77
1198	Egyptian		82	93
1200	Egyptian	m	82	77
1202	Egyptian	f	80	80
1203	Egyptian		80	79
1204	Egyptian		79	83
1205	Egyptian			91
1207	Egyptian	f	86	76
1208	Egyptian	f		86
1209	Egyptian	m	79	83
1210	Shawnee?			104
1216	Yamassee? Indian	m		70
1217	Huron?			86
1218	Huron	f		83
1219	Nanticoke			84
1220	Menominee			88
1221	Ancient Peruvian	m		82
1222	Menominee	m		86				Chief, so assume male
1225	Peruvian (Pachacamac)	m		85
1226	Mexican			79.5
1227	Cotonay	m		88				Chief, so assume male
1228	Upsarooka or Crow	m		93
1229	Upsarooka	m		95
1230	Assinaboin	f		85
1231	Assinaboin	f		85
1232	Peruvian (Pachacamac)	f		68
1233	Miami	f		84
1235	Egyptian			82				Memphite Necropolis
1237	Indian	f		81				Near Fort Chartres, Illinois
1239	Egyptian Negroid?	m		75
1241	Peruvian (Pachacamac)	m		67
1244	Hottentot	f		75
1245	Mozambique Negro	m		80
1246	Sac? Indian	m		88
1247	Swedish	f		85
1248	Laplander	m		94
1249	Swedish	f		83
1261	New Hollander	m		81
1262	New Hollander	f		75
1263	Lenape or Delaware	m		80
1264	Lenape or Delaware	f		81
1266	Egyptian			77				Embalmed head
1268	Egyptian	m		78
1269	Peruvian	f		72
1277	Peruvian (Arica)	m		69				remarkably altered by art
1278	Peruvian (Arica)	m		85				altered by art
1279	Peruvian (Arica)	m		87				altered by art
1280	Peruvian (Arica)	f		70				altered by art
1282	Peruvian (Arica)			87				altered by art
1283	Peruvian (Arica)	m		75				altered by art
1285	Cherokee			96
1286	Seminole	f		72
1287	Mound (Chilicothe, Ohio)			90
1288	Mound (Chilicothe, Ohio)	m		86
1289	New Hollander	m		65
1290	Egyptian			82				Thebes
1297	Cherokee	m		84
1300	Kanaka (Sandwich Islands)	m		82
1306	Hovah? of Madagascar	m		82
1307	Hovah? of Madagascar	m		83
1309	Hindu	m		84
1310	Hindu	f		74
1311	Hindu	m		78
1312	Hindu	f		73
1313	Pames Mexican	f		81
1314	Ancient Mexican	m	72	86		pl 14, p 152		From Cerro de Quesilas
1315	Indian	f		81				Cave at Golconda, Illinois
1320	Negress (US)			73
1322	Potawatomie	m		79				Warrior, so assume male
1323	Mexican (Otomie)	m		72
1326	Peruvian (Pisco)	m		75
1327	Australian	m		81				"His skull is the nearest approach to the Orang type that I have seen."
1328	Native Australian	m		82				16 years old
1329	Hindu	f		86
1330	Hindu			91
1331	Hindu	m		87				"A beautiful head"
1332	Hindu			86
1334	Sepoy (Hindu)	m		86				Soldier, so assume male
1335	Hindu	m		81
1336	Chinese	m		98				"the cranium is one of the most beautiful I have ever seen among any race or nation"
1337	Malayan	m		96
1338	Malay (Amboyna)	m		73
1339	Malay (Madura)	m		96
1340	Malay (Makassar)	m		77
1341	Malay (Javanese)	m		83
1342	Malayo-Chinese (Java)	m		84
1343	Tasmanian, Oceanic Negro			76
1344	Hindu of Bengal	m		75
1345	Lipan	m		84				Chief, so assume male
1346	Lipan	m		99
1348	Peruvian	m		66				artificially elongated
1351	Hottentot	f		83
1358	Kaffer	m		80
1363	Peruvian (Arica)	m		71				artificially elongated
1364	Peruvian (Arica)	f		74				elongated by art
1365	Peruvian (Arica)	m		76				elongated by art
1366	Peruvian (Arica)	m		101				artificially elongated
1367	Peruvian (Arica)	m		76				elongated
1368	Peruvian (Arica)	f		78				artificially elongated
1369	Peruvian (Pisco)	f		71
1370	Peruvian (Pisco)	m		80
1371	Peruvian (Pisco)	m		77
1373	Peruvian (Pisco)	m		77
1374	Peruvian (Pisco)	m		74				forehead compressed
1406	Peruvian (Pisco)	m		72
1407	Peruvian (Pisco)	m		77
1408	Peruvian (Pisco)	m		81
1409	Peruvian (Pisco)	f		70
1410	Peruvian (Pisco)	m		73
1411	Peruvian (Pisco)	m		89
1412	Peruvian (Pisco)	m		88
1416	Peruvian (Pisco)	m		73
1417	Peruvian (Pisco)	m		79
1418	Peruvian (Pisco)	f		64
1419	Peruvian (Pisco)	f		62
1420	Peruvian (Pisco)	m		76
1421	Peruvian (Pisco)	m		81
1422	Peruvian (Pisco)	f		77
1424	Peruvian (Pisco)	m		60
1425	Peruvian (Pisco)			72				much compressed
1426	Peruvian (Pisco)	m		85
1427	Peruvian (Pisco)	m		77
1429	Peruvian (Pisco)	f		71
1431	Peruvian (Pisco)	m		66				17 year old
1432	Peruvian (Pisco)	f		74
1434	Peruvian (Pisco)	f		75				much compressed
1435	Peruvian (Pisco)	f		66
1436	Peruvian (Pisco)	m		76
1437	Peruvian (Pisco)	f		74
1438	Peruvian (Pisco)	f		72
1439	Peruvian (Pisco)	f		69
1440	Peruvian (Pisco)	m		84
1442	Peruvian (Pisco)	f		72
1443	Peruvian (Pisco)	m		73
1444	Peruvian (Pisco)	f		66
1446	Trucky (Shoshoné)			85				From Capt. Fremont
1447	Shoshone	f		75
1448	Sierra Nevada	m		91				Not Shoshone
1449	Shoshone	f		72
1450	Australian	f		71
1451	Australian	m		83
1452	Australian	f		63
1455	Mound (Florida)	m		70				Flattened by art
1456	Peruvian (Pachacamac)	m		79
1457	Peruvian (Pachacamac)	f		69				16 year old
1458	Peruvian (Pachacamac)	f		67
1459	Peruvian (Pachacamac)	m		68
1461	Peruvian (Pachacamac)	f		64
1462	Peruvian (Pachacamac)	f		75
1464	Peruvian (Pachacamac)	f		64
1465	Peruvian (Pachacamac)	f		66
1470	Peruvian (Pachacamac)	m		82
1471	Peruvian (Pachacamac)	f		72
1472	Peruvian (Pachacamac)	m		77
1473	Peruvian (Pachacamac)	m		83
1474	Peruvian (Pachacamac)	m		86
1475	Peruvian (Pachacamac)	m		81
1477	Peruvian (Pachacamac)	f		74
1478	Peruvian (Pachacamac)	m		83
1480	Peruvian (Pachacamac)	f		78				16 year old
1481	Peruvian (Pachacamac)	m		81
1482	Peruvian (Pachacamac)	m		82
1489	Peruvian (Pachacamac)	f		77
1490	Peruvian (Pachacamac)	m		78
1491	Peruvian (Pachacamac)	f		77
1494	Peruvian (Pachacamac)	f		69				16 year old
1495	Peruvian (Pachacamac)	m		73
1496	Peruvian (Pachacamac)	m		75
1499	Peruvian (Pachacamac)	m		75
1500	Peruvian (Pachacamac)	f		69
1501	Peruvian (Pachacamac)	m		74
1502	Peruvian (Pachacamac)	f		83
1503	Peruvian (Pachacamac)	f		70
1504	Peruvian (Pachacamac)	m		77
1506	Peruvian (Pachacamac)	m		66
1507	Peruvian (Pachacamac)	f		75
1508	Peruvian (Pachacamac)	f		72
1509	Peruvian (Pachacamac)	m		76
1510	Indian (Illinois Mound)	m		89
1511	Indian (Illinois Mound)	m		80
1512	Indian (Ohio Mound)		81	90
Key
Affiliation = Population affiliation of specimen as listed in Morton (1849).
Sex = The sex Morton (1849) assigned to the specimen.
FA = Facial angle, in degrees, as reported in Morton (1849).
IC = Cranial capacity, in cubic inches, as reported in Morton (1849).
Idiot/Lunatic = Whether Morton (1849) classified the specimen as an idiot (which he excluded from his means) or a lunatic (which he included).
Americana and Aegyptiaca = Plate and page numbers of specimens in Morton (1849) that he cross-referenced with Crania Americana and Crania Aegyptiaca. There are other overlaps betweeen these samples - these columns record only those specifically flagged by Morton (1849).
Notes = Any pertinent notes regarding the specimen given by Morton (1849). This field is not comprehensive, so only some information is included.
References
Morton SG (1849) Catalogue of Skulls of Man and the Inferior Animals, Third Edition. Philadelphia: Merrihew and Thomson Printers.
