# Supplementary material for: The Mismeasure of Science: Stephen Jay Gould versus Samuel George Morton on Skulls and Bias
Source: PLoS Biol. 2011 Jun 7;9(6):e1001071. doi: 10.1371/journal.pbio.1001071 (PMC3110184; doi:10.1371/journal.pbio.1001071)
Supplement: Dataset S2 — The raw cranial capacity data of the present study, in Microsoft Excel format. (XLS) [file pbio.1001071.s004.xls]

## Sheet: Measurements (Shot Comparisons)
Measurement Data: Comparison with Morton (1849) Shot-Based Capacities
See key to columns below table.
	Population Groupings			Cranial Capacities					Quantile Assignments
Specimen #	Morton (1849) Affiliation	Morton-Based (8 Populations)	Continent-Based (6 Populations)	Current (cm3)	Current (in3)	Current Shot Adjusted (in3)	Morton Shot (in3)	Percent Difference	3 Divisions	5 Divisions	Measurement Error
2	Negro born in the US	Black	African/African Diaspora	1297.22	79	82	83	0.0121951	II	II	0.00138469
3	Chinese	"Mongolian"	Asian/Pacific Islander	1381.26	84	87	89	0.0229885	II	II	0.002926
8	Hindu of Bengal	White	Asian/Pacific Islander	1165.45	71	74	73	-0.0135135	II	IV	0.00251466
14	Anglo-American	White	European/Caucasian-American	1347.26	82	85	85	0	II	III	0.00105258
15	Huron	Native American	Native North American	1229.18	75	78	75	-0.0384615	III	IV	0.000769127
16	Iroquois?	Native American	Native North American	1640.37	100	104	103	-0.00961538	II	IV	0.00433689
18	Celtic Irish	White	European/Caucasian-American	1167.56	71	74	78	0.0540541	I	I	0.00995951
20	Hindu of Bengal	White	Asian/Pacific Islander	1236.65	75	78	78	0	II	III	0.00149074
24	Anglo-American	White	European/Caucasian-American	1283.92	78	81	82	0.0123457	II	II	0.000662702
25	Hindu of Bengal	White	Asian/Pacific Islander	1149.64	70	73	74	0.0136986	II	II	0.0042145
27	Massasauga	Native American	Native North American	1250.97	76	79	80	0.0126582	II	II	0.00188932
30	Ancient Peruvian	Peruvian	Native South American	1265.95	77	80	78	-0.025	II	IV	0.00224783
33	Oneida	Native American	Native North American	1520.29	93	97	95	-0.0206186	II	IV	0.000684037
34	Mexican	Native American	Native North American	1255.93	77	80	81	0.0125	II	II	0.00624776
35	Menominee	Native American	Native North American	1143.2	70	73	74	0.0136986	II	II	0.00281172
37	German	White	European/Caucasian-American	1400.79	85	88	90	0.0227273	II	II	0.00280083
41	Tagelos Malay	"Malay"	Asian/Pacific Islander	1063.76	65	68	68	0	II	III	0.00119979
42	Celtic Irish	White	European/Caucasian-American	1514.59	92	96	97	0.0104167	II	II	0.00248116
44	Menominee	Native American	Native North American	1196.95	73	76	77	0.0131579	II	II	0.00401237
45	Anglo-American	White	European/Caucasian-American	1461.79	89	93	91	-0.0215054	II	IV	0.00510921
46	Javanese Malay	"Malay"	Asian/Pacific Islander	1481.98	90	94	93	-0.0106383	II	IV	0.00309395
49	Hindu	White	Asian/Pacific Islander	1424.62	87	90	90	0	II	III	0.00305262
54	Osage	Native American	Native North American	1285.24	78	81	81	0	II	III	0.00353077
57	Irishman (Celt)	White	European/Caucasian-American	1345.94	82	85	82	-0.0352941	III	IV	0.00533829
58	German	White	European/Caucasian-American	1348.25	82	85	87	0.0235294	II	II	0.005259
59	Anglo-Saxon	White	European/Caucasian-American	1542.66	94	98	99	0.0102041	II	II	0.000674117
63	Negro	Black	African/African Diaspora	1336.48	82	85	84	-0.0117647	II	IV	0.00488089
67	Ancient Peruvian (Arica)	Peruvian	Native South American	1344.14	82	85	86	0.0117647	II	II	0.00654111
68	Peruvian from Tumulus	Peruvian	Native South American	1406.46	86	89	90	0.011236	II	II	0.0041339
69	Negress	Black	African/African Diaspora	1238.59	76	79	80	0.0126582	II	II	0.00435073
70	Chetimaches	Native American	Native North American	1319.35	81	84	75	-0.107143	III	V	0.00469349
72	Ancient Peruvian (Pisco)	Peruvian	Native South American	1325.99	81	84	83	-0.0119048	II	IV	0.001319
74	Negro	Black	African/African Diaspora	1182.69	72	75	76	0.0133333	II	II	0.00367706
76	Peruvian (Pachacamac)	Peruvian	Native South American	985.16	60	62	62	0	II	III	0.00340669
78	Menominee	Native American	Native North American	1386	85	88	88	0	II	III	0.00491115
80	Englishman	White	European/Caucasian-American	1453.8	89	93	91	-0.0215054	II	IV	0.00780348
82	Peruvian (Santa)	Peruvian	Native South American	1179.51	72	75	76	0.0133333	II	II	0.00875252
84	Peruvian (Pachacamac)	Peruvian	Native South American	1187.96	72	75	75	0	II	III	0.00692358
86	Peruvian (Pachacamac)	Peruvian	Native South American	1380.47	84	87	88	0.0114943	II	II	0.0010615
89	Gepepscot	Native American	Native North American	1249.36	76	79	80	0.0126582	II	II	0.0147557
90	Peruvian (Pachacamac)	Peruvian	Native South American	1110.77	68	71	71	0	II	III	0.00204268
92	Peruvian (Pachacamac)	Peruvian	Native South American	1179.22	72	75	75	0	II	III	0.00134287
94	Chinese	"Mongolian"	Asian/Pacific Islander	1110.13	68	71	70	-0.0140845	II	IV	0.00987864
96	Peruvian (Pachacamac)	Peruvian	Native South American	1245.44	76	79	80	0.0126582	II	II	0.00387133
100	Peruvian (Pachacamac)	Peruvian	Native South American	1050.93	64	67	67	0	II	III	0.00278871
400	Peruvian (Pachacamac)	Peruvian	Native South American	1166.85	71	74	75	0.0135135	II	II	0.00664371
402	Peruvian (Pachacamac)	Peruvian	Native South American	1235.45	75	78	78	0	II	III	0.00264001
406	Peruvian (Pachacamac)	Peruvian	Native South American	1195.81	73	76	76	0	II	III	0.00371578
407	Miami	Native American	Native North American	1351.32	82	85	87	0.0235294	II	II	0.00174901
410	Hindu	White	Asian/Pacific Islander	1345.12	82	85	84	-0.0117647	II	IV	0.00296947
411	Hindu	White	Asian/Pacific Islander	1371.89	84	87	86	-0.0114943	II	IV	0.00496166
412	Peruvian from Tumulus	Peruvian	Native South American	1225.92	75	78	79	0.0128205	II	II	0.00840579
413	Hindu	White	Asian/Pacific Islander	1234.36	75	78	79	0.0128205	II	II	0.00206793
418	Manta?	Native American	Native North American	1168.12	71	74	75	0.0135135	II	II	0.00252916
421	Native African (Benguella)	Black	African/African Diaspora	1376.01	84	87	88	0.0114943	II	II	0.000687055
422	Native African (Mina)	Black	African/African Diaspora	1254.44	77	80	80	0	II	III	0.0102118
423	Native African (Mozambique)	Black	African/African Diaspora	1319.83	81	84	85	0.0119048	II	II	0.00198773
424	Malay (Madura)	"Malay"	Asian/Pacific Islander	1233.65	75	78	80	0.025641	II	II	0.00118783
425	Malay (Borneo)	"Malay"	Asian/Pacific Islander	1456.76	89	93	91	-0.0215054	II	IV
426	Chinese	"Mongolian"	Asian/Pacific Islander	1315.88	80	83	83	0	II	III	0.0044903
427	Chinese	"Mongolian"	Asian/Pacific Islander	1304.55	80	83	83	0	II	III
428	Javanese	"Malay"	Asian/Pacific Islander	1375.8	84	87	88	0.0114943	II	II
429	Malay (Makassar)	"Malay"	Asian/Pacific Islander	1525.8	93	97	97	0	II	III
430	Malay (Amboyna)	"Malay"	Asian/Pacific Islander	1427.64	87	90	92	0.0222222	II	II	0.00334415
432	Hindu of Bengal	White	Asian/Pacific Islander	1363.12	83	86	86	0	II	III	0.00929361
433	Malay (Sambawa)	"Malay"	Asian/Pacific Islander	1257.12	77	80	80	0	II	III	0.00541465
434	Dutchman	White	European/Caucasian-American	1785.5	109	113	114	0.00884956	II	II	0.00236945
440	Shawnee?	Native American	Native North American	1442.41	88	92	88	-0.0434783	III	IV	0.00288387
441	Creek	Native American	Native North American	1419.96	87	90	91	0.0111111	II	II	0.00133158
442	Bengalee	White	Asian/Pacific Islander	1067.71	65	68	69	0.0147059	II	II	0.00712783
443	Bengalee	White	Asian/Pacific Islander	1307.51	80	83	84	0.0120482	II	II	0.000361526
444	Bengalee	White	Asian/Pacific Islander	1304.55	80	83	81	-0.0240964	II	IV	0.00351474
446	Peruvian (Pachacamac)	Peruvian	Native South American	1197.15	73	76	75	-0.0131579	II	IV	0.00193477
448	Peruvian (Callao)	Peruvian	Native South American	1166.55	71	74	73	-0.0135135	II	IV	0.00291752
450	Peruvian (Pachacamac)	Peruvian	Native South American	1192.24	73	76	77	0.0131579	II	II	0.0085243
452	Peruvian	Peruvian	Native South American	1295.44	79	82	83	0.0121951	II	II	0.00753505
454	Menominee	Native American	Native North American	1375.53	84	87	88	0.0114943	II	II	0.000756026
459	Malay (Amboyna)	"Malay"	Asian/Pacific Islander	1293.02	79	82	84	0.0243902	II	II	0.00131608
460	Malay (Malacca)	"Malay"	Asian/Pacific Islander	1196.8	73	76	77	0.0131579	II	II	0.00102692
462	Chinouk	Native American	Native North American	1143.24	70	73	72	-0.0136986	II	IV	0.00498232
495	Malay (Ceylon)	"Malay"	Asian/Pacific Islander	1333.6	81	84	85	0.0119048	II	II	0.00404076
498	Peruvian (Pisco)	Peruvian	Native South American	985.29	60	62	63	0.016129	II	II	0.00129534
499	Fellah	Egyptian	African/African Diaspora	1486.37	91	95	94	-0.0105263	II	IV	0.00127208
539	Englishman	White	European/Caucasian-American	1427.66	87	90	92	0.0222222	II	II
540	Pawnee	Native American	Native North American	1178.65	72	75	75	0	II	III	0.0032084
542	Miami	Native American	Native North American	1472.44	90	94	95	0.0106383	II	II	0.00121991
543	Malay	"Malay"	Asian/Pacific Islander	1503.97	92	96	96	0	II	III	0.00147721
544	Malay	"Malay"	Asian/Pacific Islander	1411.24	86	89	91	0.0224719	II	II	0.00190923
545	Malay (Javanese)	"Malay"	Asian/Pacific Islander	1271.06	78	81	81	0	II	III	0.0048346
546	Malay (Macassar)	"Malay"	Asian/Pacific Islander	1437.06	88	92	92	0	II	III	0.0020065
547	Hindu of Bengal	White	Asian/Pacific Islander	1343.69	82	85	85	0	II	III	0.00313093
548	Negro of St. Domingo	Black	African/African Diaspora	1336.93	82	85	86	0.0117647	II	II	0.00364176
549	Negress	Black	African/African Diaspora	1294.67	79	82	83	0.0121951	II	II	0.00591478
550	Chinese (Canton)	"Mongolian"	Asian/Pacific Islander	1187.01	72	75	75	0	II	III	0.00135396
553	Hindu of Bengal	White	Asian/Pacific Islander	1348.44	82	85	83	-0.0235294	II	IV	0.00105165
563	Menominee	Native American	Native North American	1384.8	85	88	87	-0.0113636	II	IV	0.00343053
576	Peruvian from Mound	Peruvian	Native South American	1073.76	66	69	72	0.0434783	I	II	0.00334573
578	Chenouk	Native American	Native North American	1187.13	72	75	75	0	II	III	0.00394202
579	Athla-Ficksa (Muskogee-Creek)	Native American	Native North American	1524.67	93	97	97	0	II	III	0.00330184
604	Seminole	Native American	Native North American	1523.36	93	97	96	-0.0103093	II	IV	0.0017687
605	Dacota or Sioux	Native American	Native North American	1405.18	86	89	90	0.011236	II	II	0.00166517
607	Huron?	Native American	Native North American	1296.29	79	82	82	0	II	III	0.00494106
632	Cherokee?	Native American	Native North American	1403.72	86	89	90	0.011236	II	II	0.00170056
634	Cherokee	Native American	Native North American	1324.65	81	84	84	0	II	III	0.00180207
645	Native African (Grabbo)	Black	African/African Diaspora	1510.02	92	96	97	0.0104167	II	II	0.00120521
646	Native African (Bassa)	Black	African/African Diaspora	1191.01	73	76	77	0.0131579	II	II	0.0060327
647	Native African (Bassa)	Black	African/African Diaspora	1529.01	93	97	98	0.0103093	II	II	0.00160759
648	Native African (Bassa)	Black	African/African Diaspora	1346.37	82	85	88	0.0352941	I	II	0.00082506
649	Arickaree	Native American	Native North American	1201.53	73	76	73	-0.0394737	III	IV	0.000629462
656	Araucanian	Native American	Native South American	1175.27	72	75	76	0.0133333	II	II	0.00353939
659	Assinaboin	Native American	Native North American	1589.11	97	101	101	0	II	III	0.00193349
660	Osage	Native American	Native North American	1344.85	82	85	84	-0.0117647	II	IV	0.00231982
683	Chippeway	Native American	Native North American	1527.94	93	97	97	0	II	III	0.00637302
684	Chippeway	Native American	Native North American	1369.48	84	87	85	-0.0229885	II	IV	0.00345167
687	Peruvian (Pachacamac)	Peruvian	Native South American	1114.22	68	71	71	0	II	III	0.00339393
688	Peruvian (Pachacamac)	Peruvian	Native South American	906.66	55	57	58	0.0175439	II	II	0.00563071
691	Shawnee?	Native American	Native North American	1391.8	85	88	87	-0.0113636	II	IV	0.00697941
692	Charib	Native American	Native South American	1371.78	84	87	89	0.0229885	II	II	0.00261886
698	Seminole	Native American	Native North American	1377.17	84	87	88	0.0114943	II	II	0.00417035
707	Seminole	Native American	Native North American	1453.91	89	93	93	0	II	III	0.00303988
708	Seminole	Native American	Native North American	1403.86	86	89	91	0.0224719	II	II	0.0017509
712	Thugg of India	White	Asian/Pacific Islander	1402.23	86	89	90	0.011236	II	II	0.00475315
714	Mexican (Otumba)	Native American	Native North American	1414.59	86	89	90	0.011236	II	II	0.00350865
716	Mexican (Otumba)	Native American	Native North American	1242.53	76	79	81	0.0253165	II	II	0.00311953
718	Ancient Mexican (Tacuba)	Native American	Native North American	1250.83	76	79	81	0.0253165	II	II	0.00597093
729	Seminole	Native American	Native North American	1109.01	68	71	70	-0.0140845	II	IV	0.00140657
730	Seminole	Native American	Native North American	1236.39	75	78	79	0.0128205	II	II	0.00477901
731	Parsee	White	Asian/Pacific Islander	1187.03	72	75	75	0	II	III	0.00386273
732	Seminole	Native American	Native North American	1400.92	85	88	90	0.0227273	II	II	0.00173771
734	Ancient Mexican (Azteck?)	Native American	Native North American	1315.45	80	83	85	0.0240964	II	II	0.00222793
735	Ancient Mexican (Azteck?)	Native American	Native North American	1234.45	75	78	76	-0.025641	II	IV	0.00620333
744	Cotonay	Native American	Native North American	1463.97	89	93	94	0.0107527	II	II	0.00652233
745	Cotonay	Native American	Native North American	1184.27	72	75	75	0	II	III	0.00399146
747	Minetari	Native American	Native North American	1299.35	79	82	83	0.0121951	II	II	0.00381985
748	Arikaree	Native American	Native North American	1249.03	76	79	80	0.0126582	II	II	0.00333037
750	Peruvian (Pachacamac)	Peruvian	Native South American	1079.06	66	69	69	0	II	III	0.00194938
751	Creek	Native American	Native North American	1263.04	77	80	81	0.0125	II	II	0.00114148
752	Peruvian (Pachacamac)	Peruvian	Native South American	1066.24	65	68	67	-0.0147059	II	IV	0.0057633
754	Seminole	Native American	Native North American	1287.6	79	82	89	0.0853659	I	I	0.00201913
755	Otoe	Native American	Native North American	1261.24	77	80	80	0	II	III	0.00404771
756	Otoe	Native American	Native North American	1488.41	91	95	94	-0.0105263	II	IV	0.0014609
757	Otoe	Native American	Native North American	1323.46	81	84	83	-0.0119048	II	IV	0.00221443
761	Copt	Egyptian	African/African Diaspora	1202.07	73	76	85	0.118421	I	I	0.00467951
764	Circassian	White	Asian/Pacific Islander	1392.22	85	88	90	0.0227273	II	II	0.00249552
766	Fellah	Egyptian	African/African Diaspora	1203.43	73	76	77	0.0131579	II	II	0.00284774
776	Fellah	Egyptian	African/African Diaspora	1157.49	71	74	74	0	II	III	0.00522726
786	Eunuch?	Black	African/African Diaspora	1173.94	72	75	77	0.0266667	II	II	0.00326152
788	Fellah	Egyptian	African/African Diaspora	1114.22	68	71	74	0.0422535	I	II	0.00220605
794	Armenian	White	Asian/Pacific Islander	1242.26	76	79	80	0.0126582	II	II	0.0028919
796	Egyptian	Egyptian	African/African Diaspora	1231.99	75	78	80	0.025641	II	II	0.0064651
806	Egyptian	Egyptian	African/African Diaspora	1265.88	77	80	83	0.0375	I	II	0.00242718
808	Pelasgic	White	African/African Diaspora	1530.84	93	97	97	0	II	III	0.00455454
814	Pelasgic	White	African/African Diaspora	1452.49	89	93	97	0.0430108	I	II	0.00200145
815	Pelasgic	White	African/African Diaspora	1352.39	83	86	88	0.0232558	II	II	0.00206221
817	Pelasgic	White	African/African Diaspora	1408.47	86	89	89	0	II	III	0.00557112
818	Semitic	White	African/African Diaspora	1093.49	67	70	69	-0.0142857	II	IV	0.00328535
820	Egyptian	Egyptian	African/African Diaspora	1539.22	94	98	96	-0.0204082	II	IV	0.00497504
869	Negroid Egyptian	Black	African/African Diaspora	1412.6	86	89	88	-0.011236	II	IV	0.00429999
889	Egyptian	Egyptian	African/African Diaspora	1312.85	80	83	83	0	II	III	0.000792121
895	Mohawk	Native American	Native North American	1387.6	85	88	89	0.0113636	II	II	0.00650655
896	Mohawk	Native American	Native North American	1301.93	79	82	83	0.0121951	II	II	0.00275937
899	Anglo-American	White	European/Caucasian-American	1448.37	88	92	91	-0.0108696	II	IV	0.00301888
900	Negro (US)	Black	African/African Diaspora	1174.88	72	75	75	0	II	III	0.00440559
901	Native African	Black	African/African Diaspora	1185.86	72	75	76	0.0133333	II	II	0.00203292
902	Native African	Black	African/African Diaspora	1293.4	79	82	86	0.0487805	I	II	0.00674292
904	Native African	Black	African/African Diaspora	1252.17	76	79	79	0	II	III	0.00325029
910	Native African	Black	African/African Diaspora	1299.16	79	82	78	-0.0487805	III	IV	0.0028744
912	Native African	Black	African/African Diaspora	1354.05	83	86	87	0.0116279	II	II	0.0071565
913	Native African	Black	African/African Diaspora	1404.44	86	89	92	0.0337079	I	II	0.0031133
914	Native African	Black	African/African Diaspora	1224.88	75	78	78	0	II	III	0.00787264
915	Native African	Black	African/African Diaspora	1393.06	85	88	88	0	II	III	0.00308783
917	Native African	Black	African/African Diaspora	1155.77	71	74	73	-0.0135135	II	IV	0.00715731
929	Native African	Black	African/African Diaspora	1299.32	79	82	83	0.0121951	II	II	0.00500232
948	Bengalee	White	Asian/Pacific Islander	1203.02	73	76	76.5	0.00657895	II	II	0.00278978
949	Arickaree	Native American	Native North American	1261.84	77	80	75	-0.0625	III	V	0.00232257
950	Narraganset	Native American	Native North American	1353.9	83	86	85	-0.0116279	II	IV	0.00324698
952	Narraganset	Native American	Native North American	1360.62	83	86	84	-0.0232558	II	IV	0.00255348
953	Narraganset	Native American	Native North American	1236.47	75	78	77	-0.0128205	II	IV	0.0065946
955	Narraganset	Native American	Native North American	1289.4	79	82	78	-0.0487805	III	IV	0.00515076
956	Narraganset	Native American	Native North American	1412.22	86	89	90	0.011236	II	II	0.00247692
958	Native African Negro	Black	African/African Diaspora	1401.88	86	89	89	0	II	III	0.00273123
962	Native African Negro	Black	African/African Diaspora	1351.88	82	85	87	0.0235294	II	II	0.00339169
963	Native African Negro	Black	African/African Diaspora	1304.05	80	83	82	-0.0120482	II	IV	0.000942455
964	Native African Negro	Black	African/African Diaspora	1459.45	89	93	93	0	II	III	0.00217004
968	Native African Negro	Black	African/African Diaspora	1369.81	84	87	87	0	II	III	0.00269165
970	Native African Negro	Black	African/African Diaspora	1190.75	73	76	76	0	II	III	0.00305671
971	Native African Negro	Black	African/African Diaspora	1333.15	81	84	86	0.0238095	II	II	0.00117009
974	Native African Negro	Black	African/African Diaspora	1344.78	82	85	85	0	II	III	0.00209146
977	Native African	Black	African/African Diaspora	1370.07	84	87	86	-0.0114943	II	IV	0.0058308
978	Native African Negro	Black	African/African Diaspora	1208.9	74	77	78	0.012987	II	II	0.00344092
979	Native African	Black	African/African Diaspora	1213.37	74	77	77	0	II	III	0.00190892
983	Negro (US)	Black	African/African Diaspora	1323.06	81	84	84	0	II	III	0.00287373
984	Negro (US)	Black	African/African Diaspora	1372.23	84	87	86	-0.0114943	II	IV	0.00242948
987	Chemesyan Indian	Native American	Native North American	1468.51	90	94	93	-0.0106383	II	IV	0.00406479
988	Dutch	White	European/Caucasian-American	1521.87	93	97	96.5	-0.00515464	II	IV	0.00502148
989	Iroquois?	Native American	Native North American	1435.32	88	92	89	-0.0326087	III	IV	0.00161513
993	Native African Negro	Black	African/African Diaspora	1220.17	74	77	78	0.012987	II	II	0.00652077
994	Native African Negro	Black	African/African Diaspora	1116.67	68	71	76	0.0704225	I	I	0.00139465
1000	Mexican (mound near Ajacuba)	Native American	Native North American	1395.49	85	88	92	0.0454545	I	II	0.00355582
1001	Mexican (Otomie)	Native American	Native North American	1021.61	62	64	67	0.046875	I	II	0.00353976
1002	Mexican (Otomie)	Native American	Native North American	1195.09	73	76	76	0	II	III	0.00446506
1004	Mexican (Tlascala)	Native American	Native North American	1329.67	81	84	84	0	II	III	0.00195789
1005	Mexican (Chechemecan)	Native American	Native North American	1294.07	79	82	83	0.0121951	II	II	0.00302174
1006	Ottawa	Native American	Native North American	1359.1	83	86	85	-0.0116279	II	IV	0.00619087
1007	Ottawa	Native American	Native North American	1416.39	86	89	89	0	II	III	0.00423842
1008	Ottawa	Native American	Native North American	1203.23	73	76	76	0	II	III	0.00290715
1009	Ottawa	Native American	Native North American	1216.07	74	77	77	0	II	III	0.00283757
1055	Miami	Native American	Native North American	1291.84	79	82	81	-0.0121951	II	IV	0.00468367
1057	Miami	Native American	Native North American	1326.32	81	84	84	0	II	III	0.0038491
1063	German	White	European/Caucasian-American	1339.88	82	85	86	0.0117647	II	II	0.00190506
1064	German	White	European/Caucasian-American	1420.81	87	90	91	0.0111111	II	II	0.00279464
1065	Prussian (Berlin)	White	European/Caucasian-American	1473.14	90	94	92	-0.0212766	II	IV	0.00149208
1093	Golah Negro (Liberia)	Black	African/African Diaspora	1372.31	84	87	85	-0.0229885	II	IV
1094	Golah	Black	African/African Diaspora	1414.29	86	89	90	0.011236	II	II	0.0050803
1095	Pessah (Negro)	Black	African/African Diaspora	1406.77	86	89	90	0.011236	II	II
1096	Pessah (Negro)	Black	African/African Diaspora	1269.51	77	80	80	0	II	III
1097	Pessah (Negro)	Black	African/African Diaspora	1320	81	84	83	-0.0119048	II	IV	0.00390334
1098	Krooman	Black	African/African Diaspora	1449.63	88	92	92	0	II	III
1099	Krooman	Black	African/African Diaspora	1478.1	90	94	95	0.0106383	II	II	0.004797
1100	Dey	Black	African/African Diaspora	1402.09	86	89	89	0	II	III	0.00391079
1102	Eboe	Black	African/African Diaspora	1104.41	67	70	71	0.0142857	II	II	0.00573531
1107	Hottentot	Black	African/African Diaspora	1070.64	65	68	68	0	II	III	0.00083887
1186	Malay (Borneo)	"Malay"	Asian/Pacific Islander	1420.99	87	90	89	-0.0111111	II	IV	0.000948064
1187	German	White	European/Caucasian-American	1638.49	100	104	104	0	II	III	0.000865488
1190	German dwarf	White	European/Caucasian-American	714.4	44	46	46.5	0.0108696	II	II	0.00115792
1191	German	White	European/Caucasian-American	1514.94	92	96	95	-0.0104167	II	IV	0.00326066
1192	Prussian (Berlin)	White	European/Caucasian-American	1330.29	81	84	82	-0.0238095	II	IV	0.00142134
1195	Egyptian	Egyptian	African/African Diaspora	1442.7	88	92	88	-0.0434783	III	IV	0.000786356
1198	Egyptian	Egyptian	African/African Diaspora	1498.92	91	95	93	-0.0210526	II	IV	0.00268054
1204	Egyptian	Egyptian	African/African Diaspora	1330.9	81	84	83	-0.0119048	II	IV	0.00255723
1205	Egyptian	Egyptian	African/African Diaspora	1433.17	87	90	91	0.0111111	II	II
1210	Shawnee?	Native American	Native North American	1632.96	100	104	104	0	II	III	0.00474736
1227	Cotonay	Native American	Native North American	1429.37	87	90	88	-0.0222222	II	IV	0.00238107
1228	Upsarooka or Crow	Native American	Native North American	1484.29	91	95	93	-0.0210526	II	IV	0.00186303
1230	Assinaboin	Native American	Native North American	1345.12	82	85	85	0	II	III	0.00314518
1233	Miami	Native American	Native North American	1267.35	77	80	84	0.05	I	II	0.0020141
1239	Egyptian Negroid?	Black	African/African Diaspora	1241.91	76	79	75	-0.0506329	III	V	0.00321626
1244	Hottentot	Black	African/African Diaspora	1193.8	73	76	75	-0.0131579	II	IV	0.00360324
1245	Mozambique Negro	Black	African/African Diaspora	1260.19	77	80	80	0	II	III	0.00780209
1247	Swedish	White	European/Caucasian-American	1344.07	82	85	85	0	II	III	0.0023915
1248	Laplander	"Mongolian"	European/Caucasian-American	1465.49	89	93	94	0.0107527	II	II	0.00520921
1249	Swedish	White	European/Caucasian-American	1307.93	80	83	83	0	II	III	0.00249372
1261	New Hollander	Australian	Australian	1268.64	77	80	81	0.0125	II	II	0.00169534
1262	New Hollander	Australian	Australian	1183.37	72	75	75	0	II	III	0.00479338
1264	Lenape or Delaware	Native American	Native North American	1268.34	77	80	81	0.0125	II	II	0.00100626
1280	Peruvian (Arica)	Peruvian	Native South American	1097.72	67	70	70	0	II	III	0.00374636
1285	Cherokee	Native American	Native North American	1510.53	92	96	96	0	II	III	0.000813631
1286	Seminole	Native American	Native North American	1155.9	71	74	72	-0.027027	II	IV	0.00114504
1289	New Hollander	Australian	Australian	1045.45	64	67	65	-0.0298507	II	IV	0.00214769
1297	Cherokee	Native American	Native North American	1350.56	82	85	84	-0.0117647	II	IV	0.000805004
1306	Hovah? of Madagascar	Black	African/African Diaspora	1286.21	78	81	82	0.0123457	II	II	0.00345461
1307	Hovah? of Madagascar	Black	African/African Diaspora	1312.75	80	83	83	0	II	III	0.00147633
1310	Hindu	White	Asian/Pacific Islander	1161.12	71	74	74	0	II	III	0.00250369
1311	Hindu	White	Asian/Pacific Islander	1253.84	77	80	78	-0.025	II	IV
1312	Hindu	White	Asian/Pacific Islander	1151.6	70	73	73	0	II	III	0.00568502
1313	Pames Mexican	Native American	Native North American	1292.33	79	82	81	-0.0121951	II	IV
1314	Ancient Mexican	Native American	Native North American	1388.53	85	88	86	-0.0227273	II	IV	0.00451071
1320	Negress (US)	Black	African/African Diaspora	1130.18	69	72	73	0.0138889	II	II
1323	Mexican (Otomie)	Native American	Native North American	1132.64	69	72	72	0	II	III
1326	Peruvian (Pisco)	Peruvian	Native South American	1303.46	80	83	75	-0.0963855	III	V	0.00514959
1327	Australian	Australian	Australian	1308.12	80	83	81	-0.0240964	II	IV	0.00433628
1330	Hindu	White	Asian/Pacific Islander	1436.83	88	92	91	-0.0108696	II	IV	0.0042834
1331	Hindu	White	Asian/Pacific Islander	1382.19	84	87	87	0	II	III	0.00355671
1332	Hindu	White	Asian/Pacific Islander	1380.18	84	87	86	-0.0114943	II	IV	0.00482909
1334	Sepoy (Hindu)	White	Asian/Pacific Islander	1366.39	83	86	86	0	II	III
1335	Hindu	White	Asian/Pacific Islander	1297.27	79	82	81	-0.0121951	II	IV
1336	Chinese	"Mongolian"	Asian/Pacific Islander	1541.73	94	98	98	0	II	III	0.00347379
1337	Malayan	"Malay"	African/African Diaspora	1498.42	91	95	96	0.0105263	II	II
1338	Malay (Amboyna)	"Malay"	Asian/Pacific Islander	1167.74	71	74	73	-0.0135135	II	IV	0.00299549
1339	Malay (Madura)	"Malay"	Asian/Pacific Islander	1517.19	93	97	96	-0.0103093	II	IV	0.00224323
1340	Malay (Makassar)	"Malay"	Asian/Pacific Islander	1238.74	76	79	77	-0.0253165	II	IV	0.00465546
1341	Malay (Javanese)	"Malay"	Asian/Pacific Islander	1344.25	82	85	83	-0.0235294	II	IV
1342	Malayo-Chinese (Java)	"Malay"	Asian/Pacific Islander	1337.4	82	85	84	-0.0117647	II	IV	0.00240342
1343	Tasmanian, Oceanic Negro	Australian	Australian	1190.51	73	76	76	0	II	III	0.00238232
1344	Hindu of Bengal	White	Asian/Pacific Islander	1195.32	73	76	75	-0.0131579	II	IV	0.00262978
1406	Peruvian (Pisco)	Peruvian	Native South American	1192.17	73	76	72	-0.0526316	III	V	0.00436153
1408	Peruvian (Pisco)	Peruvian	Native South American	1299.75	79	82	81	-0.0121951	II	IV	0.00530976
1410	Peruvian (Pisco)	Peruvian	Native South American	1158.38	71	74	73	-0.0135135	II	IV	0.00320333
1412	Peruvian (Pisco)	Peruvian	Native South American	1383.18	84	87	88	0.0114943	II	II	0.00546793
1418	Peruvian (Pisco)	Peruvian	Native South American	1021.52	62	64	64	0	II	III	0.0056454
1421	Peruvian (Pisco)	Peruvian	Native South American	1272.96	78	81	81	0	II	III	0.0041404
1422	Peruvian (Pisco)	Peruvian	Native South American	1229.04	75	78	77	-0.0128205	II	IV	0.00553835
1424	Peruvian (Pisco)	Peruvian	Native South American	936.53	57	59	60	0.0169492	II	II	0.00575394
1426	Peruvian (Pisco)	Peruvian	Native South American	1370.2	84	87	85	-0.0229885	II	IV	0.00357059
1432	Peruvian (Pisco)	Peruvian	Native South American	1163.68	71	74	74	0	II	III	0.00182795
1434	Peruvian (Pisco)	Peruvian	Native South American	1196.8	73	76	75	-0.0131579	II	IV	0.00505559
1435	Peruvian (Pisco)	Peruvian	Native South American	1095.06	67	70	66	-0.0571429	III	V	0.00297847
1436	Peruvian (Pisco)	Peruvian	Native South American	1195.92	73	76	76	0	II	III	0.00592885
1438	Peruvian (Pisco)	Peruvian	Native South American	1159.6	71	74	72	-0.027027	II	IV	0.0038318
1440	Peruvian (Pisco)	Peruvian	Native South American	1350.69	82	85	84	-0.0117647	II	IV	0.00465458
1444	Peruvian (Pisco)	Peruvian	Native South American	1049.47	64	67	66	-0.0149254	II	IV	0.00497708
1446	Trucky (Shoshoné)	Native American	Native North American	1371.97	84	87	85	-0.0229885	II	IV	0.00427229
1447	Shoshone	Native American	Native North American	1216.07	74	77	75	-0.025974	II	IV	0.00501433
1449	Shoshone	Native American	Native North American	1129.96	69	72	72	0	II	III	0.00326298
1450	Australian	Australian	Australian	1109.47	68	71	71	0	II	III	0.0037493
1451	Australian	Australian	Australian	1321.41	81	84	83	-0.0119048	II	IV	0.000912188
1452	Australian	Australian	Australian	1007.15	61	63	63	0	II	III	0.00150189
1462	Peruvian (Pachacamac)	Peruvian	Native South American	1213.33	74	77	75	-0.025974	II	IV	0.000623338
1470	Peruvian (Pachacamac)	Peruvian	Native South American	1314.39	80	83	82	-0.0120482	II	IV	0.00348842
1473	Peruvian (Pachacamac)	Peruvian	Native South American	1354.56	83	86	83	-0.0348837	III	IV	0.00122138
1480	Peruvian (Pachacamac)	Peruvian	Native South American	1236.03	75	78	78	0	II	III	0.00344188
1482	Peruvian (Pachacamac)	Peruvian	Native South American	1310.2	80	83	82	-0.0120482	II	IV	0.00274195
1489	Peruvian (Pachacamac)	Peruvian	Native South American	1228.93	75	78	77	-0.0128205	II	IV	0.00309636
1490	Peruvian (Pachacamac)	Peruvian	Native South American	1265.75	77	80	78	-0.025	II	IV	0.00211
1502	Peruvian (Pachacamac)	Peruvian	Native South American	1323.59	81	84	83	-0.0119048	II	IV	0.00373204
1506	Peruvian (Pachacamac)	Peruvian	Native South American	1053.1	64	67	66	-0.0149254	II	IV	0.00493749
1508	Peruvian (Pachacamac)	Peruvian	Native South American	1182.95	72	75	72	-0.04	III	IV	0.00447543
1511	Indian (Illinois Mound)	Native American	Native North American	1298.15	79	82	80	-0.0243902	II	IV	0.00447883
Key
Specimen # = The number of the cranium, from Morton (1849).
Population Groupings:
Morton (1849) Affiliation = The population affinity of the cranium, from Morton (1849).
Morton-Based (8 Populations) = Our assignment of the cranium to a population group, using an 8 population scheme based on Morton's own categories. This is our preferred population scheme (see Text S2 Materials and Methods).
Continent-Based (6 Populations) = Our assignment of the cranium to a population group, using a 6 population scheme based on continent of origin. This is our alternate population scheme (see Text S2 Materials and Methods).
Cranial Capacities:
Current (cm3) = Our measurement of cranial capacity, converted from grams (see Text S2 Materials and Methods) into cm3. This is the average of three repeated measurements.
Current (in3) = Conversion of our measurement into cubic inches, rounding to the nearest whole number.
Current Shot Adjusted (in3) = Our value, in cubic inches, corrected for the average difference between capacities produced by our method and Morton's shot method (+3.9%; see Text S2 Materials and Methods).
Morton Shot (in3) = The shot-based cranial capacity of the specimen, in cubic inches, from Morton (1849).
Percent Difference = The percentage difference between our "shot adjusted" measurement and Morton's (1849) shot measurement of cranial capacity, using ours as the baseline [so formula = (Morton-Ours)/Ours].
Quantile Assignments:
3 Divisions = Which quantile the specimen is assigned to using our preferred 3 quantile scheme (see Text S2 Materials and Methods).
5 Divisions = Which quantile the specimen is assigned to using our alternate 5 quantile scheme (see Text S2 Materials and Methods).
Measurement Error = The percentage error of our measurement, based on three repeated measurements of each individual cranium (see Text S2 Materials and Methods).
References
Morton SG (1849) Catalogue of Skulls of Man and the Inferior Animals, Third Edition. Philadelphia: Merrihew and Thomson Printers.

## Sheet: Measurements (Seed Comparisons)
Measurement Data: Comparison with Morton (1839) Seed-Based Capacities
See key to columns below table.
	Population Groupings			Cranial Capacities
Specimen #	Morton (1849) Affiliation	Morton-Based (8 Populations)	Continent-Based (6 Populations)	Current (cm3)	Current (in3)	Current Seed Adjusted (in3)	Morton Seed (in3)	Percent Difference
15	Huron	Native American	Native North American	1229.18	75	76	74	-0.0263158
16	Iroquois?	Native American	Native North American	1640.37	100	101	98.5	-0.0247525
27	Massasauga	Native American	Native North American	1250.97	76	77	77.5	0.00649351
33	Oneida	Native American	Native North American	1520.29	93	94	92.5	-0.0159574
34	Mexican	Native American	Native North American	1255.93	77	78	78	0
35	Menominee	Native American	Native North American	1143.2	70	71	72.5	0.0211268
44	Menominee	Native American	Native North American	1196.95	73	74	74	0
54	Osage	Native American	Native North American	1285.24	78	79	83	0.0506329
67	Ancient Peruvian (Arica)	Peruvian	Native South American	1344.14	82	83	81.5	-0.0180723
68	Peruvian from Tumulus	Peruvian	Native South American	1406.46	86	87	89.5	0.0287356
70	Chetimaches	Native American	Native North American	1319.35	81	82	85	0.0365854
76	Peruvian (Pachacamac)	Peruvian	Native South American	985.16	60	61	64	0.0491803
78	Menominee	Native American	Native North American	1386	85	86	85.25	-0.00872093
82	Peruvian (Santa)	Peruvian	Native South American	1179.51	72	73	75	0.0273973
90	Peruvian (Pachacamac)	Peruvian	Native South American	1110.77	68	69	70	0.0144928
92	Peruvian (Pachacamac)	Peruvian	Native South American	1179.22	72	73	74.5	0.0205479
96	Peruvian (Pachacamac)	Peruvian	Native South American	1245.44	76	77	68	-0.116883
100	Peruvian (Pachacamac)	Peruvian	Native South American	1050.93	64	65	60	-0.0769231
400	Peruvian (Pachacamac)	Peruvian	Native South American	1166.85	71	72	70	-0.0277778
402	Peruvian (Pachacamac)	Peruvian	Native South American	1235.45	75	76	78.5	0.0328947
406	Peruvian (Pachacamac)	Peruvian	Native South American	1195.81	73	74	75.5	0.0202703
407	Miami	Native American	Native North American	1351.32	82	83	79.75	-0.0391566
412	Peruvian from Tumulus	Peruvian	Native South American	1225.92	75	76	76.5	0.00657895
418	Manta?	Native American	Native North American	1168.12	71	72	74.5	0.0347222
441	Creek	Native American	Native North American	1419.96	87	88	89.5	0.0170455
446	Peruvian (Pachacamac)	Peruvian	Native South American	1197.15	73	74	77	0.0405405
448	Peruvian (Callao)	Peruvian	Native South American	1166.55	71	72	74	0.0277778
450	Peruvian (Pachacamac)	Peruvian	Native South American	1192.24	73	74	74.5	0.00675676
452	Peruvian	Peruvian	Native South American	1295.44	79	80	83	0.0375
454	Menominee	Native American	Native North American	1375.53	84	85	86.5	0.0176471
462	Chinouk	Native American	Native North American	1143.24	70	71	69	-0.028169
542	Miami	Native American	Native North American	1472.44	90	91	90	-0.010989
563	Menominee	Native American	Native North American	1384.8	85	86	83.5	-0.0290698
578	Chenouk	Native American	Native North American	1187.13	72	73	74	0.0136986
579	Athla-Ficksa (Muskogee-Creek)	Native American	Native North American	1524.67	93	94	94.75	0.00797872
604	Seminole	Native American	Native North American	1523.36	93	94	93	-0.0106383
605	Dacota or Sioux	Native American	Native North American	1405.18	86	87	85	-0.0229885
607	Huron?	Native American	Native North American	1296.29	79	80	81.5	0.01875
632	Cherokee?	Native American	Native North American	1403.72	86	87	88	0.0114943
634	Cherokee	Native American	Native North American	1324.65	81	82	81	-0.0121951
649	Arickaree	Native American	Native North American	1201.53	73	74	71.5	-0.0337838
656	Araucanian	Native American	Native South American	1175.27	72	73	75	0.0273973
659	Assinaboin	Native American	Native North American	1589.11	97	98	97	-0.0102041
660	Osage	Native American	Native North American	1344.85	82	83	82.5	-0.0060241
683	Chippeway	Native American	Native North American	1527.94	93	94	94	0
684	Chippeway	Native American	Native North American	1369.48	84	85	85.5	0.00588235
707	Seminole	Native American	Native North American	1453.91	89	90	89	-0.0111111
708	Seminole	Native American	Native North American	1403.86	86	87	86	-0.0114943
714	Mexican (Otumba)	Native American	Native North American	1414.59	86	87	87	0
716	Mexican (Otumba)	Native American	Native North American	1242.53	76	77	76	-0.012987
718	Ancient Mexican (Tacuba)	Native American	Native North American	1250.83	76	77	77	0
Key
Specimen # = The number of the cranium, from Morton (1849).
Population Groupings:
Morton (1849) Affiliation = The population affinity of the cranium, from Morton (1849).
Morton-Based (8 Populations) = Our assignment of the cranium to a population group, using an 8 population scheme based on Morton's own categories. This is our preferred population scheme (see Text S2 Materials and Methods).
Continent-Based (6 Populations) = Our assignment of the cranium to a population group, using a 6 population scheme based on continent of origin. This is our alternate population scheme (see Text S2 Materials and Methods).
Cranial Capacities:
Current (cm3) = Our measurement of cranial capacity, converted from grams (see Text S2 Materials and Methods) into cm3. This is the average of three repeated measurements.
Current (in3) = Conversion of our measurement into cubic inches, rounding to the nearest whole number.
Current Seed Adjusted (in3) = Our value, in cubic inches, corrected for the average difference between capacities produced by our method and Morton's seed method (+1.1%; see Text S2 Materials and Methods).
Morton Seed (in3) = The seed-based cranial capacity of the specimen, in cubic inches, from Morton (1839).
Percent Difference = The percentage difference between our "shot adjusted" measurement and Morton's (1849) shot measurement of cranial capacity, using ours as the baseline [so formula = (Morton-Ours)/Ours].
References
Morton SG (1839) Crania Americana; or, A Comparative View of the Skulls of Various Aboriginal Nations of North and South America: to Which is Prefixed an Essay on the Varieties of the Human Species. Philadelphia: J. Dobson.
