# Supplementary material for: The Mismeasure of Science: Stephen Jay Gould versus Samuel George Morton on Skulls and Bias
Source: PLoS Biol. 2011 Jun 7;9(6):e1001071. doi: 10.1371/journal.pbio.1001071 (PMC3110184; doi:10.1371/journal.pbio.1001071)
Supplement: Dataset S3 — The analytical spreadsheets showing the calculations described, in Microsoft Excel format. (XLS) [file pbio.1001071.s005.xls]

## Sheet: 1. African Seed Shot
1. African Seed-Shot Sample Inferred by Gould
Gould (1978) compared the mean values of Morton's seed-based (1839) and shot-based (1849) measurements of crania.
But Morton (1839) did not list the individual African specimens he measured with seed, thus Gould had to infer which were used.
Gould (1978:507) states that Morton (1849) remeasured 18 African crania with shot that he had originally measured with seed.
These are the 18 specimens Gould was apparently referring to, as they produce Gould's stated mean of 83.44 in3 and are
from specimen numbers in the general "Crania Americana" range in Morton's (1849) catalog.
Specimen #	Affiliation	IC	Notes
1	Negro-US	83
2	Negro-US	83
55	Negro Lunatic	89
63	Negro Lunatic	84
69	Negress	80
74	Negro	76
548	Negro - St. Domingo	86
549	Negress	83
421	Native African	88
422	Native African	80
423	Native African	85
580	Native African	67	boy of 16 (Morton 1849 includes this specimen in his Native African summary mean)
645	Native African	97
646	Native African	77
647	Native African	98
648	Native African	88
435	Oceanic Negro India	77
636	Mixed Race/Indian/Negro	81	"Sambo" obtained from Venezuela
	MEAN	83.4444
Key
Data is from Morton (1849).
IC = Cranial capacity, in cubic inches, measured with shot.
References
Gould SJ (1978) Morton's ranking of races by cranial capacity: Unconscious manipulation of data may be a scientific norm. Science 200: 503-509.
Morton SG (1839) Crania Americana; or, A Comparative View of the Skulls of Various Aboriginal Nations of North and South America: to Which is Prefixed an Essay on the Varieties of the Human Species. Philadelphia: J. Dobson.
Morton SG (1849) Catalogue of Skulls of Man and the Inferior Animals, Third Edition. Philadelphia: Merrihew and Thomson Printers.

## Sheet: 2. Euro Seed Shot
2. European Seed-Shot Sample Inferred by Gould
Gould (1978) compared the mean values of Morton's seed-based (1839) and shot-based (1849) measurements of crania.
But Morton (1839) did not list the individual European specimens he measured with seed, thus Gould had to infer which were used.
Gould (1978:507) states that Morton (1849) remeasured 19 European crania with shot that he had originally measured with seed.
These are the 19 specimens Gould was apparently referring to, as they produce his stated mean of 89.53 in3 and are
from specimen numbers in the general "Crania Americana" range in Morton's (1849) catalog.
Specimen #	Affiliation	IC	Notes
7	Anglo-American	83
14	Anglo-American	85	lunatic
18	Celtic Irish	78
21	Celt	93
23	Guanche	85
24	Anglo-American	82
37	German	90
42	Celtic Irish	97
45	Anglo-American	91	lunatic
52	Celtic Irish	82
57	Celtic Irish	82	lunatic
58	German	87	lunatic
59	Anglo-Saxon	99
62	Englishman	92	lunatic
80	Englishman	91
434	Dutchman	114
539	Englishman	92
552	Anglo-American	97
724	White woman	81	unknown history
	MEAN	89.5263
NOT INCLUDED
Specimen #	Affiliation	IC	Notes
706	German?	94
With both #724 ("white woman") and #706 ("German?") included, the mean is 89.75; with both omitted, the mean is 90.0
Key
Data is from Morton (1849).
IC = Cranial capacity, in cubic inches, measured with shot.
Note that Morton (1849) specifically included "lunatics" in his cranial capacity means, while excluding "idiots" (e.g., specimens 36, 458, 551).
References
Gould SJ (1978) Morton's ranking of races by cranial capacity: Unconscious manipulation of data may be a scientific norm. Science 200: 503-509.
Morton SG (1839) Crania Americana; or, A Comparative View of the Skulls of Various Aboriginal Nations of North and South America: to Which is Prefixed an Essay on the Varieties of the Human Species. Philadelphia: J. Dobson.
Morton SG (1849) Catalogue of Skulls of Man and the Inferior Animals, Third Edition. Philadelphia: Merrihew and Thomson Printers.

## Sheet: 3. Native Am Seed Shot
3. Changes in Cranial Capacities of Native Americans from Seed (1839) to Shot (1849) Measurements
Morton (1839) reports cranial capacity measurements done using seed for individual Native American crania. Morton (1849) reports
similar measurements for a range of crania done using shot. As such, 111 Native American crania have both seed (1839) and shot (1849) capacities.
Gould (1978:506) uses these 111 crania to derive the expected change in mean cranial capacity from seed to shot measurements for other groups,
as only Native American crania have individually reported seed measurements (those of other groups is reported only as means).
Below are listed the 111 Native American crania with individual seed and shot-based cranial capacity measurements.
Key to abbreviations and columns is given below table.
								Cranial Capacity
Spec #(1839)	Spec # (1849)	Affiliation (1839)	Affiliation (1849)	Plate (1839)	Plate (1849)	FA (1839)	FA (1849)	Seed (1839)	Shot (1849)	Shot - Seed	% Change to Shot
11	11	Chimuyan	Ancient Chimuyan	6	pl 6, p 112	76	nl	67.5	71	3.5	0.0518519
15	15	Huron	Huron	37	pl 37	73	73	74	75	1	0.0135135
16	16	Iroquois	Iroquois?			74	74	98.5	103	4.5	0.0456853
26	26	Quinnipiak	Quinnipack (Mohegan)			nl	nl	77	80	3	0.038961
27	27	Massasauga	Massasauga			76	76	77.5	80	2.5	0.0322581
33	33	Oneida	Oneida	36	pl 36, p 193	74	nl	92.5	95	2.5	0.027027
34	34	Mexican	Mexican	18-A	pl 18a, p 156	76	76	78	81	3	0.0384615
35	35	Menominee	Menominee			72	72	72.5	74	1.5	0.0206897
39	39	Uchee	Euchee	27	pl 27, p 174	75	75	81.5	84	2.5	0.0306748
40	40	Lenapé	Lenape	32	pl 32, p 189	76	76	78.5	82	3.5	0.044586
43	43	Chetimaches	Chetimaches			77	77	80	84	4	0.05
44	44	Menominee	Menominee			75	75	74	77	3	0.0405405
53	53	Circleville, Ohio	Mound at Circleville, Ohio	51	pl 51, p 219	76	76	86.5	90	3.5	0.0404624
54	54	Osage	Osage	41	pl 41, p 199	77	77	83	81	-2	-0.0240964
67	67	Arica	Ancient Peruvian (Arica)	4	pl 4, p 108	73	73	81.5	86	4.5	0.0552147
68	68	Rimac, Peru	Peruvian from Tumulus			74	74	89.5	90	0.5	0.00558659
70	70	Chetimaches	Chetimaches	19	pl 19, p 163	71	71	85	75	-10	-0.117647
73	73	Santa, Peru	Peruvian from Mound	56		71	71	74.5	75	0.5	0.00671141
75	75	Peruvian TS	Peruvian		p 132	72	72	83.5	87	3.5	0.0419162
76	76	Peruvian TS	Peruvian (Pachacamac)			73	73	64	62	-2	-0.03125
77	77	Peruvian TS	Peruvian (Pachacamac)			75	75	75	76	1	0.0133333
78	78	Menominee	Menominee			78	78	85.25	88	2.75	0.0322581
79	79	Peruvian	Peruvian (Santa)			74	74	74.5	76	1.5	0.0201342
81	81	Peruvian	Peruvian (Santa)			76	76	79	77	-2	-0.0253165
82	82	Peruvian	Peruvian (Santa)			79	79	75	76	1	0.0133333
85	85	Peruvian TS	Peruvian (Pachacamac)	11-B	pl 11B, p 129	80	80	76.5	71	-5.5	-0.0718954
86	86	Peruvian TS	Peruvian (Pachacamac)	11	pl 11, p 127	81	81	83	88	5	0.060241
87	87	Peruvian TS	Peruvian (Pachacamac)	8&9	pl 8-9, p 125	75	75	71.75	73	1.25	0.0174216
90	90	Peruvian TS	Peruvian (Pachacamac)			75	75	70	71	1	0.0142857
91	91	Peruvian	Peruvian (Chorillos)			73	75	66.5	66	-0.5	-0.0075188
92	92	Peruvian TS	Peruvian (Pachacamac)			75	nl	74.5	75	0.5	0.00671141
93	93	Peruvian TS	Peruvian (Pachacamac)			75	79	76.5	79	2.5	0.0326797
95	95	Peruvian TS	Peruvian (Pachacamac)	11-A	pl 11A, p 127	80	80	89.5	91	1.5	0.0167598
96	96	Peruvian TS	Peruvian (Pachacamac)			73	73	68	80	12	0.176471
97	97	Peruvian TS	Peruvian (Pachacamac)	11-D	pl 11D, p 131	75	75	68.5	77	8.5	0.124088
100	100	Peruvian TS	Peruvian (Pachacamac)			70	70	60	67	7	0.116667
400	400	Peruvian TS	Peruvian (Pachacamac)			76	76	70	75	5	0.0714286
402	402	Peruvian TS	Peruvian (Pachacamac)			77	77	78.5	78	-0.5	-0.00636943
403	403	Peruvian TS	Peruvian (Pachacamac)			74	74	79	77	-2	-0.0253165
405	405	Peruvian TS	Peruvian (Pachacamac)			75	75	62	70	8	0.129032
406	406	Peruvian TS	Peruvian (Pachacamac)			76	76	75.5	76	0.5	0.00662252
407	407	Miami	Miami			75	75	79.75	87	7.25	0.0909091
408	408	Choctaw	Choctaw and Negro?			74	nl	79	79	0	0
412	412	Rimac, Peru	Peruvian from Tumulus	58	pl 58, p 227	74	74	76.5	79	2.5	0.0326797
414	414	^Rimac, Peru	Peruvian from Tumulus	57	pl 57, p 226	72	72	79	81	2	0.0253165
416	416	Mississippi	Mound on Upper Mississippi	52	pl 52, p 220	79	79	85.5	84	-1.5	-0.0175439
417	417	Cayuga	Cayuga	35	pl 35, p 192	78	78	93.5	94	0.5	0.00534759
418	418	Manta	Manta?			79	79	74.5	75	0.5	0.00671141
420	420	Stuebenville	Cave at Stuebenville, Ohio			80	80	90	92	2	0.0222222
436	436	Stuebenville	Cave at Stuebenville, Ohio			77	77	88	92	4	0.0454545
437	437	Stuebenville	Cave at Stuebenville, Ohio	63	pl 36, p 235	79	79	92	91	-1	-0.0108696
438	438	Stuebenville	Cave at Stuebenville, Ohio			80	80	84.5	85	0.5	0.00591716
439	439	Stuebenville	Cave at Stuebenville, Ohio			78	78	75	78	3	0.04
446	446	Peruvian TS	Peruvian (Pachacamac)	11-C	pl 11C, p 130	80	80	77	75	-2	-0.025974
447	447	Peruvian	Peruvian (Callao)			74	74	71	76	5	0.0704225
448	448	Peruvian	Peruvian (Callao)			74	74	74	73	-1	-0.0135135
449	449	Peruvian	Peruvian (Santa)			77	77	83.5	88	4.5	0.0538922
450	450	Peruvian TS	Peruvian (Pachacamac)			75	75	74.5	77	2.5	0.033557
451	451	Peruvian	Peruvian			78	78	87	87	0	0
452	452	Peruvian	Peruvian			69	69	83	83	0	0
454	454	Menominee	Menominee	29		79	79	86.5	88	1.5	0.017341
456	456	Seminole	Seminole	24		81	81	91.5	93	1.5	0.0163934
457	457	Chinouk	Chenouk			73	73	80	82	2	0.025
461	461	Clickitat	Clickitat	48		70	70	79	84	5	0.0632911
462	462	Chinouk	Chinouk	43		72	72	69	72	3	0.0434783
542	542	Miami	Miami	30		75	75	90	95	5	0.0555556
561	561	Sauk	Sauk			84	nl	96.5	98	1.5	0.015544
563	563	Menominee	Menominee			76	76	83.5	87	3.5	0.0419162
567	567	Naumkeag	Naumkeag	33		80	80	71	75	4	0.056338
573	573	Cowalitsk	Kowalitsk	49		66	66	75	79	4	0.0533333
574	574	Kalapooyah	Calapooyah	47		68	68	87	91	4	0.045977
575	575	Clatsap	Clatsap	46		70	70	78	82	4	0.0512821
577	577	Klatsoni	Klatstoni	44		70	70	70	75	5	0.0714286
578	578	Chinouk	Chenouk	42		76	76	74	75	1	0.0135135
579	579	Muskogee	Athla-Ficksa (Muskogee-Creek)	26		72	72	94.75	97	2.25	0.0237467
604	604	Seminole	Seminole	22		72	72	93	96	3	0.0322581
605	605	Dacota	Dacota or Sioux	39		77	77	85	90	5	0.0588235
606	606	Shawnee?	Shawnee?			78	nl	71	70	-1	-0.0140845
607	607	Huron?	Huron?			76	76	81.5	82	0.5	0.00613497
632	632	Cherokee	Cherokee?			77	77	88	90	2	0.0227273
634	634	Cherokee	Cherokee			75	74	81	84	3	0.037037
637	637	Quichua	Quichua			70	70	79	82	3	0.0379747
639	639	Ottigamie	Ottigamie	31		82	82	91.5	92	0.5	0.00546448
643	643	Mandan	Mandan			77	77	82	86	4	0.0487805
644	644	Mandan	Mandan			74	74	76.5	79	2.5	0.0326797
649	649	Ricara	Arickaree			76	76	71.5	73	1.5	0.020979
650	650	Minetari	Minetari			74	74	84.5	87	2.5	0.0295858
651	651	Atacames	Araucanian			73	73	75	73	-2	-0.0266667
652	652	Atacames	Araucanian			74	74	74	75	1	0.0135135
654	654	Araucanian	Araucanian	68		72	72	77	78	1	0.012987
655	655	Araucanian	Araucanian	66		76	76	84.5	86	1.5	0.0177515
656	656	Araucanian	Araucanian			76	76	75	76	1	0.0133333
657	657	Potowatomie	Potawatomie	34		80	80	98	101	3	0.0306122
659	659	Assinaboin	Assinaboin			79	79	97	101	4	0.0412371
660	660	Osage	Osage			80	80	82.5	84	1.5	0.0181818
681	681	Mexican	Mexican	17-A		77	77	74	78	4	0.0540541
683	683	Chippeway	Chippeway	28		84	84	94	97	3	0.0319149
684	684	Chippeway	Chippeway			73	73	85.5	85	-0.5	-0.00584795
685	685	Peruvian TS	Peruvian (Pachacamac)			nl	nl	69	78	9	0.130435
686	686	Peruvian	Peruvian (Pachacamac)			nl	nl	71	70	-1	-0.0140845
697	697	Peruvian TS	Ancient Peruvian (Pachacamac)			73	73	71	74	3	0.0422535
699	699	Peruvian TS	Ancient Peruvian (Pachacamac)			74	74	72	76	4	0.0555556
707	707	Seminole	Seminole	23		78	78	89	93	4	0.0449438
708	708	Seminole	Seminole			73	73	86	91	5	0.0581395
714	714	Mexican	Mexican (Otumba)	61		80	nl	87	90	3	0.0344828
715	715	Mexican	Mexican (Otumba)	59		76	nl	74	77	3	0.0405405
716	716	Mexican	Mexican (Otumba)	60		77	77	76	81	5	0.0657895
717	717	Mexican	Ancient Mexican (Tacuba)			78	nl	77	80	3	0.038961
718	718	Mexican	Ancient Mexican (Tacuba)			76	nl	77	81	4	0.0519481
720	720	Mexican	Ancient Mexican (Tacuba)			80	nl	82	84	2	0.0243902
559	682	Mexican	Mexican	17	pl 17, p 153	80	80	89.5	91	1.5	0.0167598
							Means:	79.7477	81.973	2.22523	0.0306122
Key
Spec # (1839) = The number of the specimen as given in Morton (1839).
Spec # (1849) = The number of the specimen as given in Morton (1849).
The preceding two columns match, except for specimen 682, which Morton (1849) notes was misnumbered as 559 in Morton (1839).
Affiliation (1839) = The population affiliation of the specimen as given in Morton (1839).
Affiliation (1849) = The population affiliation of the specimen as given in Morton (1849).
Plate (1839) = The reference to the illustration of the specimen, as listed in the summary table of Morton (1839).
Plate (1849) = The reference to the illustration of the specimen in Morton (1839) as given in Morton (1849) - he cross-referenced his 1839 illustrations in his 1849 catalog (which generally lacks illustrations).
FA (1839) = The facial angle of the specimen as listed in the summary table of Morton (1839).
FA (1849) = The facial angle of the specimen as listed in Morton (1849).
Cranial Capacity
Seed (1839) = The cranial capacity in cubic inches measured with seed from Morton (1839).
Shot (1849) = The cranial capacity in cubic inches measured with shot from Morton (1849).
Shot - Seed = The seed-based cranial capacity subtracted from the shot-based cranial capacity.
% Change to Shot = The percentage difference between the seed and shot measurements of cranial capacity, using the seed measurement as the baseline.
References
Gould SJ (1978) Morton's ranking of races by cranial capacity: Unconscious manipulation of data may be a scientific norm. Science 200: 503-509.
Morton SG (1839) Crania Americana; or, A Comparative View of the Skulls of Various Aboriginal Nations of North and South America: to Which is Prefixed an Essay on the Varieties of the Human Species. Philadelphia: J. Dobson.
Morton SG (1849) Catalogue of Skulls of Man and the Inferior Animals, Third Edition. Philadelphia: Merrihew and Thomson Printers.

## Sheet: 4. Grouped Mean (1839)
4. Grouped Mean of Morton's (1839) "American Group" Cranial Capacity Data
Gould (1978:505) presents a grouped mean for a portion of Morton's (1839) "American Group" cranial capacities.
In doing so, he considers only groups with sample sizes greater than 3, thus excluding 33 of Morton's 144 specimens.
Below is the grouped mean based on all of Morton's (1839) "American Group" data.
IC (in3)	Group	Sample Size	Specimens
74.4	Peruvians	33	75-77,79,81,82,85-87,90-93,95-97,100, 400, 402,403,405,406, 446-452,685,686,697,699
84.3	Western Lenapé	15	35,44,78,80,407,415,453,454,541,542,561,562,563,639,W.
80.2	Mexicans	13	34,499,559,681,682,714-718,820,A.N.S.,A.P.S.
81.7	Mounds	9	53,68,73,412,414,416,C.,F.,T.
79.7	Natick	9	38,84,498,688,689,691-694
84.9	Ohio Caves	9	420,436-440,658,687,A.N.S.
87.5	Seminole-Muskogee	9	39,441,456,579,604,707,708,C.,C.
84.3	Osage	6	54,643,644,650,659,660
79	Cherokee	5	632-635,B.
78.75	Eastern/Atlantic Lenapé	4	40,567,568,631
89.6	Iroquois	4	15,16,33,417
88.8	Northern Algonquin-Lenape	4	27,657,683,684
78.8	Araucanian	3	654-656
76.3	Atacama (non-ancient)	3	651-653
82.5	Chetimaches	2	43,70
77	Chinouk	2	457,578
78.25	Cotonay/Blackfeet	2	C.,C.
71	Pawnee	2	649,P.
67.5	Chimuyan	1	11
79	Choctaw	1	408
85	Dacota	1	605
77.5	Gepepscot	1	P.C.
74.5	Manta	1	418
81.5	Mingo	1	455
79	Quichua	1	637
77	Quinnipiak	1	26
79.9231	Grand Mean	142
Notes
Morton's (1839) "American Group" sample has n = 144, while ours has n = 142.
The difference is that we omitted specimens 606 (Shawnee?) and 607 (Huron?) given their questionable affiliations.
If those specimens are instead included (in the Western Lenapé and Iroquoid groups, respectively), the grand mean is 79.83.
While Morton (1839) lists the Chimuyan and Quicha specimens separately, it seems plausible that they would be considered Peruvian.
If those two specimens are lumped with the Peruvian group, the grand mean is 80.48.
If both the above alterations are made (questionable affiliation specimens included, Chimuyan and Quicha lumped with Peruvians),
the resulting grand mean is 80.38.
Key
IC = Cranial capacity, in cubic inches, from seed-based measurements in Morton (1839).
Group = Broader population group. In some cases group assignments are not entirely clear from Morton (1839), so some slight differences may be expected between analysts.
Sample Size = Number of crania included in the group.
Specimens = Specimen numbers from Morton (1839) of the specific crania assigned to that group. Morton used letters for some crania, and re-used the same letter multiple times.
References
Gould SJ (1978) Morton's ranking of races by cranial capacity: Unconscious manipulation of data may be a scientific norm. Science 200: 503-509.
Morton SG (1839) Crania Americana; or, A Comparative View of the Skulls of Various Aboriginal Nations of North and South America: to Which is Prefixed an Essay on the Varieties of the Human Species. Philadelphia: J. Dobson.

## Sheet: 5. Straight Mean (1839)
5. Straight Mean of Morton's (1839) "American Group" Cranial Capacity Data
Below is the straight mean based on all of Morton's (1839) "American Group" data.
Specimens are listed in the order given in Morton's (1839:257-259) table.
Specimen #	Affiliation	IC (in3)
75	Peruvian TS	83.5
76	Peruvian TS	64
77	Peruvian TS	75
79	Peruvian	74.5
81	Peruvian	79
82	Peruvian	75
85	Peruvian TS	76.5
86	Peruvian TS	83
87	Peruvian TS	71.75
699	Peruvian TS	72
90	Peruvian TS	70
91	Peruvian	66.5
92	Peruvian TS	74.5
93	Peruvian TS	76.5
95	Peruvian TS	89.5
96	Peruvian TS	68
97	Peruvian TS	68.5
100	Peruvian TS	60
400	Peruvian TS	70
697	Peruvian TS	71
402	Peruvian TS	78.5
403	Peruvian TS	79
405	Peruvian TS	62
406	Peruvian TS	75.5
446	Peruvian TS	77
447	Peruvian	71
448	Peruvian	74
449	Peruvian	83.5
450	Peruvian TS	74.5
451	Peruvian	87
452	Peruvian	83
685	Peruvian TS	69
686	Peruvian	71
11	Chimuyan	67.5
637	Quichua	79
651	Atacames	75
652	Atacames	74
653	Atacames	80
654	Araucanian	77
655	Araucanian	84.5
656	Araucanian	75
714	Mexican	87
559	Mexican	89.5
715	Mexican	74
499	Mexican	87.5
716	Mexican	76
A.N.S.	Mexican	83
717	Mexican	77
681	Mexican	74
718	Mexican	77
682	Mexican	80.5
720	Mexican	82
A.P.S.	Mexican	77
34	Mexican	78
43	Chetimaches	80
70	Chetimaches	85
C.	Seminole	80
707	Seminole	89
604	Seminole	93
708	Seminole	86
C.	Seminole	82.5
456	Seminole	91.5
579	Muskogee	94.75
441	Muskogee	89.5
39	Uchee	81.5
632	Cherokee	88
633	Cherokee	74
634	Cherokee	81
635	Cherokee	70
B.	Cherokee	82
408	Choctaw	79
561	Sauk	96.5
639	Ottigamie	91.5
415	Ottigamie	89.5
657	Potowatomie	98
683	Chippeway	94
684	Chippeway	85.5
35	Menominee	72.5
44	Menominee	74
78	Menominee	85.25
454	Menominee	86.5
453	Menominee	87
563	Menominee	83.5
W.	Menominee	83.5
80	Menominee	71.5
27	Massasauga	77.5
40	Lenapé	78.5
568	Minsi	72
418	Manta	74.5
26	Quinnipiak	77
P.C.	Gepepscot	77.5
407	Miami	79.75
542	Miami	90
562	Miami	82.5
541	Miami	91
38	Natick	77.75
84	Natick	83
694	Natick	77.25
693	Natick	77.5
498	Natick	77.5
688	Natick	100
689	Natick	77
691	Natick	77
692	Natick	70
567	Naumkeag	71
631	Naumkeag	93.5
606	Shawnee?	71
605	Dacota	85
659	Assinaboin	97
650	Minetari	84.5
643	Mandan	82
644	Mandan	76.5
649	Ricara	71.5
660	Osage	82.5
54	Osage	83
P.	Pawnee	70.5
C.	Cotonay	77
C.	Cotonay	79.5
33	Oneida	92.5
417	Cayuga	93.5
607	Huron?	81.5
15	Huron	74
16	Iroquois	98.5
455	Mingo	81.5
457	Chinouk	80
578	Chinouk	74
420	Stuebenville	90
437	Stuebenville	92
438	Stuebenville	84.5
658	Stuebenville	92.5
436	Stuebenville	88
439	Stuebenville	75
440	Stuebenville	89
687	Stuebenville	72
A.N.S.	Golconda	81
53	Circleville, Ohio	86.5
T.	Tennessee	87.5
C.	Atakapas	76
F.	Natchez	80
73	Santa, Peru	74.5
414	Rimac, Peru	79
412	Rimac, Peru	76.5
68	Rimac, Peru	89.5
416	Mississippi	85.5
	MEAN	80.2083
Notes
If the two crania listed by Morton as having questionable affiliations (606 Pawnee? and 607 Huron?) are excluded, the mean becomes 80.3
Key
IC = Cranial capacity, seed measurements, from Morton (1839)
Peruvian TS = Temple of the Sun
References
Morton SG (1839) Crania Americana; or, A Comparative View of the Skulls of Various Aboriginal Nations of North and South America: to Which is Prefixed an Essay on the Varieties of the Human Species. Philadelphia: J. Dobson.

## Sheet: 6. Errors Morton (1849)
6. Errors in Group Means in Morton's (1849) Summary Table
Morton's (1849) summary table contains errors in the reported mean cranial capacities for several groups.
Below are the specimens and data used to determine that the mean capacities for the "Ancient Pelasgic",
"Ancient Nilotic", Mexican, and Native African groups are incorrect in Morton (1849).
Throughout, "IC" refers to cranial capacity in cubic inches, based on shot measurements, as reported in Morton (1849).
ANCIENT PELASGIC (Morton n = 18, Current n = 18)
Specimen #	Affiliation	IC
798	Pelasgic	84
799	Pelasgic	87
808	Pelasgic	97
812	Pelasgic	82
814	Pelasgic	97
815	Pelasgic	88
817	Pelasgic	89
821	Pelasgic	74
825	Pelasgic	93
837	Pelasgic	97
838	Pelasgic	90
840	Pelasgic	89
850	Pelasgic	86
856	Pelasgic	87
859	Pelasgic	82
875	Pelasgic	73
893	Pelasgic	85
873	Pelasgic?	88
	MEAN	87.1111
Morton's (1849) mean for this group is 88.
His minimum IC is also incorrect (74 rather than 73).
ANCIENT NILOTIC (Morton n = 55, Current n = 55)
Specimen #	Affiliation	IC
810	Egpytian	86
811	Egpytian	73
832	Egpytian	68
796	Egyptian	80
797	Egyptian	76
803	Egyptian	92
805	Egyptian	79
806	Egyptian	83
809	Egyptian	81
816	Egyptian	92
819	Egyptian	85
820	Egyptian	96
826	Egyptian	74
827	Egyptian	82
829	Egyptian	70
830	Egyptian	77
831	Egyptian	68
843	Egyptian	74
844	Egyptian	68
846	Egyptian	87
847	Egyptian	68
848	Egyptian	82
849	Egyptian	81
851	Egyptian	79
853	Egyptian	95
860	Egyptian	80
861	Egyptian	96
862	Egyptian	79
867	Egyptian	86
876	Egyptian	83
877	Egyptian	89
878	Egyptian	77
880	Egyptian	85
881	Egyptian	71
883	Egyptian	82
886	Egyptian	76
889	Egyptian	83
1194	Egyptian	83
1195	Egyptian	88
1196	Egyptian	80
1197	Egyptian	77
1198	Egyptian	93
1200	Egyptian	77
1202	Egyptian	80
1203	Egyptian	79
1204	Egyptian	83
1205	Egyptian	91
1207	Egyptian	76
1208	Egyptian	86
1209	Egyptian	83
1235	Egyptian	82
1266	Egyptian	77
1268	Egyptian	78
1290	Egyptian	82
802	Egyptian-Nilotic	81
	MEAN	81.0727
Morton's (1849) mean for this group is 80.
MEXICAN (Morton n = 22, Current n = 22)
Specimen #	Affiliation	IC
1314	Ancient Mexican	86
734	Ancient Mexican (Azteck?)	85
735	Ancient Mexican (Azteck?)	76
717	Ancient Mexican (Tacuba)	80
718	Ancient Mexican (Tacuba)	81
34	Mexican	81
681	Mexican	78
682	Mexican	91
689	Mexican	91
719	Mexican	92
1226	Mexican	79.5
1005	Mexican (Chechemecan)	83
1000	Mexican (mound near Ajacuba)	92
1001	Mexican (Otomie)	67
1002	Mexican (Otomie)	76
1003	Mexican (Otomie)	76
1323	Mexican (Otomie)	72
714	Mexican (Otumba)	90
715	Mexican (Otumba)	77
716	Mexican (Otumba)	81
1004	Mexican (Tlascala)	84
1313	Pames Mexican	81
	MEAN	81.7955
Morton's (1849) mean for this group is 79.
NOT INCLUDED
Specimen #	Affiliation	IC	Notes
720	Ancient Mexican (Tacuba)	84	IC reported with a ?
690	Mexican	81	Mixed Indian and Spaniard?
NATIVE AFRICAN (Morton n = 62, Current n = 62)
Specimen #	Affiliation	IC	Notes
1102	Eboe	71
1094	Golah	90
1093	Golah Negro (Liberia)	85
1245	Mozambique Negro	80
901	Native African	76
902	Native African	86
903	Native African	80
904	Native African	79
905	Native African	85
908	Native African	99
909	Native African	89
910	Native African	78
912	Native African	87
913	Native African	92
914	Native African	78	17 year-old
915	Native African	88
916	Native African	80	16 year-old
917	Native African	73
918	Native African	87
919	Native African	96
920	Native African	72
923	Native African	86
924	Native African	76	16 year-old
925	Native African	80
927	Native African	90	16 year-old
928	Native African	88
929	Native African	83
967	Native African	71
979	Native African	77	16 year-old
981	Native African	97
1103	Native African	65
977	Native African	86	16 year-old
646	Native African (Bassa)	77
647	Native African (Bassa)	98
648	Native African (Bassa)	88
421	Native African (Benguella)	88
645	Native African (Grabbo)	97
580	Native African (Macua)	67	16 year-old
422	Native African (Mina)	80
423	Native African (Mozambique)	85
960	Native African Negress	82
965	Native African Negress	72	16 year-old
966	Native African Negress	79
958	Native African Negro	89
962	Native African Negro	87
963	Native African Negro	82
964	Native African Negro	93
968	Native African Negro	87
970	Native African Negro	76	16 year-old
971	Native African Negro	86
973	Native African Negro	93
974	Native African Negro	85
975	Native African Negro	99
976	Native African Negro	82
978	Native African Negro	78
993	Native African Negro	78
994	Native African Negro	76
1095	Pessah (Negro)	90
1096	Pessah (Negro)	80
1097	Pessah (Negro)	83
1098	Krooman	92
1099	Krooman	95
	MEAN	83.7742
Morton's (1849) mean for this group is 83.
Exclude specimens said to be under the age of 18 and the mean becomes 85.8.
References
Morton SG (1849) Catalogue of Skulls of Man and the Inferior Animals, Third Edition. Philadelphia: Merrihew and Thomson Printers.

## Sheet: 7. Gould Morton (1839)
7. Gould's Reanalysis of the Morton (1839) Data
Gould (1978:505) reanalyzes Morton's (1839) Native American cranial capacity data by taking the means
of each group with more than 3 specimens (see his table 2). Below is our reconstruction of the
specimens Gould used in each of his groups, as the resulting means and sample sizes match
exactly those given in Gould's table 2. Key to columns and abbreviations is given below the table.
Group (Gould)	Spec #	Affiliation	IC
Peruvians	75	Peruvian TS	83.5
	76	Peruvian TS	64
	77	Peruvian TS	75
	79	Peruvian	74.5
	81	Peruvian	79
	82	Peruvian	75
	85	Peruvian TS	76.5
	86	Peruvian TS	83
	87	Peruvian TS	71.75
	699	Peruvian TS	72
	90	Peruvian TS	70
	91	Peruvian	66.5
	92	Peruvian TS	74.5
	93	Peruvian TS	76.5
	95	Peruvian TS	89.5
	96	Peruvian TS	68
	97	Peruvian TS	68.5
	100	Peruvian TS	60
	400	Peruvian TS	70
	697	Peruvian TS	71
	402	Peruvian TS	78.5
	403	Peruvian TS	79
	405	Peruvian TS	62
	406	Peruvian TS	75.5
	446	Peruvian TS	77
	447	Peruvian	71
	448	Peruvian	74
	449	Peruvian	83.5
	450	Peruvian TS	74.5
	451	Peruvian	87
	452	Peruvian	83
	685	Peruvian TS	69
	686	Peruvian	71
		Group Mean	74.3561
Mexicans	714	Mexican	87
	559	Mexican	89.5
	715	Mexican	74
	499	Mexican	87.5
	716	Mexican	76
	A.N.S.	Mexican	83
	717	Mexican	77
	681	Mexican	74
	718	Mexican	77
	682	Mexican	80.5
	720	Mexican	82
	A.P.S.	Mexican	77
	34	Mexican	78
		Group Mean	80.1923
Seminole-Muskogee	C.	Seminole	80
	707	Seminole	89
	604	Seminole	93
	708	Seminole	86
	C.	Seminole	82.5
	456	Seminole	91.5
	579	Muskogee	94.75
	441	Muskogee	89.5
		Group Mean	88.2812
Western Lenapé	35	Menominee	72.5
	44	Menominee	74
	78	Menominee	85.25
	454	Menominee	86.5
	453	Menominee	87
	563	Menominee	83.5
	W.	Menominee	83.5
	80	Menominee	71.5
	407	Miami	79.75
	542	Miami	90
	562	Miami	82.5
	541	Miami	91
	639	Ottigamie	91.5
	415	Ottigamie	89.5
	561	Sauk	96.5
		Group Mean	84.3
Northern Algonquin-Lenapé	683	Chippeway	94
	684	Chippeway	85.5
	657	Potowatomie	98
	27	Massasauga	77.5
		Group Mean	88.75
Natick	38	Natick	77.75
	84	Natick	83
	694	Natick	77.25
	693	Natick	77.5
	498	Natick	77.5
	688	Natick	100
	689	Natick	77
	691	Natick	77
	692	Natick	70
		Group Mean	79.6667
Osage	659	Assinaboin	97
	650	Minetari	84.5
	643	Mandan	82
	644	Mandan	76.5
	660	Osage	82.5
	54	Osage	83
		Group Mean	84.25
Iroquois	16	Iroquois	98.5
	33	Oneida	92.5
	417	Cayuga	93.5
	607	Huron?	81.5
		Group Mean	91.5
Ohio Caves	420	Stuebenville	90
	437	Stuebenville	92
	438	Stuebenville	84.5
	658	Stuebenville	92.5
	436	Stuebenville	88
	439	Stuebenville	75
	440	Stuebenville	89
	687	Stuebenville	72
	A.N.S.	Golconda	81
		Group Mean	84.8889
Mounds	53	Circleville, Ohio	86.5
	T.	Tennessee	87.5
	C.	Atakapas	76
	F.	Natchez	80
	73	Santa, Peru	74.5
	414	Rimac, Peru	79
	412	Rimac, Peru	76.5
	68	Rimac, Peru	89.5
	416	Mississippi	85.5
		Group Mean	81.6667
Key
Spec # = Specimen number from Morton (1839).
Affiliation = Population affiliation of the specimen as given by Morton (1839)
Peruvian TS = Temple of the Sun
IC is cranial capacity, in cubic inches, from Morton (1839).
References
Gould SJ (1978) Morton's ranking of races by cranial capacity: Unconscious manipulation of data may be a scientific norm. Science 200: 503-509.
Morton SG (1839) Crania Americana; or, A Comparative View of the Skulls of Various Aboriginal Nations of North and South America: to Which is Prefixed an Essay on the Varieties of the Human Species. Philadelphia: J. Dobson.

## Sheet: 8. Gould Morton (1849)
8. Gould's Reanalysis of Morton's (1849) "American Group" Data
Gould (1978:508) reanalyzes Morton's (1849) Native American cranial capacity data by taking the means
of each group with more than 3 specimens (see his table 2). However, he does so only for crania that had
initially been measured with seed in Morton (1839). This arbitrarily reduces the sample size, and creates
an even greater disparity between Morton's (1849) sample and Gould's version thereof (see main text).
Below we have reconstructed the samples that Gould (1978) used for his recalcuation of the Morton (1849)
Native American mean. The mean capacities and sample sizes match almost exactly those given in
Gould's table 2 under shot remeasurements.
			Cranial Capacity	Cranial Capacity
Group (Gould)	Spec #	Affiliation	1839 Seed	1849 Shot	Notes
Peruvians	75	Peruvian TS	83.5	87
	76	Peruvian TS	64	62
	77	Peruvian TS	75	76
	79	Peruvian	74.5	76
	81	Peruvian	79	77
	82	Peruvian	75	76
	85	Peruvian TS	76.5	76
	86	Peruvian TS	83	88
	87	Peruvian TS	71.75	73
	699	Peruvian TS	72	76
	90	Peruvian TS	70	71
	91	Peruvian	66.5	66
	92	Peruvian TS	74.5	75
	93	Peruvian TS	76.5	79
	95	Peruvian TS	89.5	91
	96	Peruvian TS	68	80
	97	Peruvian TS	68.5	77
	100	Peruvian TS	60	67
	400	Peruvian TS	70	75
	697	Peruvian TS	71	74
	402	Peruvian TS	78.5	78
	403	Peruvian TS	79	77
	405	Peruvian TS	62	70
	406	Peruvian TS	75.5	76
	446	Peruvian TS	77	75
	447	Peruvian	71	76
	448	Peruvian	74	73
	449	Peruvian	83.5	88
	450	Peruvian TS	74.5	77
	451	Peruvian	87	87
	452	Peruvian	83	83
	685	Peruvian TS	69	78
	686	Peruvian	71	70
		Mean and Sample Size	74.4 (33)	76.7 (33)
		Gould's (Table 2) Mean & Sample Size	74.4 (33)	76.6 (33)
Mexicans	714	Mexican	87	90
	559	Mexican	89.5
	715	Mexican	74	77
	499	Mexican	87.5
	716	Mexican	76	81
	A.N.S.	Mexican	83
	717	Mexican	77	80
	681	Mexican	74	78
	718	Mexican	77	81
	682	Mexican	80.5	91	Morton (1849) says this cranium was listed as #559 in Morton (1839).
	720	Mexican	82	84
	A.P.S.	Mexican	77
	34	Mexican	78	81
		Mean and Sample Size	80.2 (13)	82.6 (9)
		Gould's (Table 2) Mean & Sample Size	80.2 (13)	82.5 (9)
Seminole-Muskogee	C.	Seminole	80
	707	Seminole	89	93
	604	Seminole	93	96
	708	Seminole	86	91
	C.	Seminole	82.5
	456	Seminole	91.5	93
	579	Muskogee	94.75	97
	441	Muskogee	89.5	91
		Mean and Sample Size	88.3 (8)	93.5 (6)
		Gould's (Table 2) Mean & Sample Size	88.3 (8)	93.5 (6)
Western Lenapé	35	Menominee	72.5	74
	44	Menominee	74	77
	78	Menominee	85.25	88
	454	Menominee	86.5	88
	453	Menominee	87
	563	Menominee	83.5	87
	W.	Menominee	83.5
	80	Menominee	71.5
	407	Miami	79.75	87
	542	Miami	90	95
	562	Miami	82.5
	541	Miami	91
	639	Ottigamie	91.5	92
	415	Ottigamie	89.5
	561	Sauk	96.5	98
		Mean and Sample Size	84.3 (15)	87.3 (9)
		Gould's (Table 2) Mean & Sample Size	84.3 (15)	87.3 (9)
Northern Algonquin-Lenapé	683	Chippeway	94	97
	684	Chippeway	85.5	85
	657	Potowatomie	98	103	Actual value is 101 per Morton (1849) corrigenda, Gould (1978) apparently used uncorrected value as shown here.
	27	Massasauga	77.5	80
		Mean and Sample Size	88.8 (4)	91.3 (4)
		Gould's (Table 2) Mean & Sample Size	88.8 (4)	91.3 (4)
Natick	38	Natick	77.75
	84	Natick	83
	694	Natick	77.25
	693	Natick	77.5
	498	Natick	77.5
	688	Natick	100
	689	Natick	77
	691	Natick	77
	692	Natick	70
		Mean and Sample Size	79.7 (9)	none (sample size < 4)
		Gould's (Table 2) Mean & Sample Size	79.7 (9)	none (sample size < 4)
Osage	659	Assinaboin	97	101
	650	Minetari	84.5	87
	643	Mandan	82	86
	644	Mandan	76.5	79
	660	Osage	82.5	84
	54	Osage	83	81
		Mean and Sample Size	84.3 (6)	86.3 (6)
		Gould's (Table 2) Mean & Sample Size	84.3 (6)	86.3 (6)
Iroquois	16	Iroquois	98.5
	33	Oneida	92.5
	417	Cayuga	93.5
	607	Huron?	81.5
		Mean and Sample Size	91.5 (4)	none (sample size < 4)
		Gould's (Table 2) Mean & Sample Size	91.5 (4)	none (sample size < 4)
Ohio Caves	420	Stuebenville	90	92
	437	Stuebenville	92	91
	438	Stuebenville	84.5	85
	658	Stuebenville	92.5
	436	Stuebenville	88	92
	439	Stuebenville	75	78
	440	Stuebenville	89
	687	Stuebenville	72
	A.N.S.	Golconda	81
		Mean and Sample Size	84.9 (9)	87.6 (5)
		Gould's (Table 2) Mean & Sample Size	84.9 (9)	87.6 (5)
Mounds	53	Circleville, Ohio	86.5	90
	T.	Tennessee	87.5
	C.	Atakapas	76
	F.	Natchez	80
	73	Santa, Peru	74.5	75
	414	Rimac, Peru	79	81
	412	Rimac, Peru	76.5	79
	68	Rimac, Peru	89.5	90
	416	Mississippi	85.5	84
		Mean and Sample Size	81.7 (9)	83.2 (6)
		Gould's (Table 2) Mean & Sample Size	81.7 (9)	83.2 (6)
		Grand Mean	83.8	86.1
		Gould's (Table 2) Grand Mean	83.8	86
Key
Spec # = Specimen number from Morton (1839)
Affiliation = Population affiliation of the specimen as given by Morton (1839)
Peruvian TS = Temple of the Sun
Cranial capacities are reported in cubic inches
References
Gould SJ (1978) Morton's ranking of races by cranial capacity: Unconscious manipulation of data may be a scientific norm. Science 200: 503-509.
Morton SG (1839) Crania Americana; or, A Comparative View of the Skulls of Various Aboriginal Nations of North and South America: to Which is Prefixed an Essay on the Varieties of the Human Species. Philadelphia: J. Dobson.
Morton SG (1849) Catalogue of Skulls of Man and the Inferior Animals, Third Edition. Philadelphia: Merrihew and Thomson Printers.

## Sheet: 9. Gould Morton (1849) All
9. Applying Gould's Method to All of Morton's (1849) "American Group" Data
Gould (1978:508) reanalyzes Morton's (1849) Native American cranial capacity data by taking the means
of each group with more than 3 specimens. However, as discussed elsewhere (see main text and preceding
spreadsheet), Gould (1978) only considered those specimens in Morton (1849) that had also been
measured with seed in Morton (1839). This arbitrarily reduces the sample size. To investigate the impact of
this arbitrary restriction, we apply Gould's (1978) approach of taking means for all subgroups with
more than three specimens to Morton's entire (1849) "American Group" sample. The results vary slightly
depending on the exact grouping scheme used (Morton 1849 is not always clear on group composition).
These variants are shown as different combinations of grand means. All are notably lower than Gould's
grand mean of 86 in3. Key to columns and abbreviations is given below the table.
Group (Gould)	Spec #	Affiliation	IC
Seminole-Muskogee	579	Athla-Ficksa (Muskogee-Creek)	97
	456	Seminole	93
	604	Seminole	96
	698	Seminole	88
	707	Seminole	93
	708	Seminole	91
	726	Seminole	79
	729	Seminole	70
	730	Seminole	79
	732	Seminole	90
	754	Seminole	89
	1105	Seminole	82
	1286	Seminole	72
	733	Micco-Sukie (Seminole)	73
		Group Mean	85.1429
Western Lenapé	35	Menominee	74
	44	Menominee	77
	78	Menominee	88
	454	Menominee	88
	563	Menominee	87
	1220	Menominee	88
	1222	Menominee	86
	407	Miami	87
	542	Miami	95
	1055	Miami	81
	1057	Miami	84
	1233	Miami	84
	639	Ottigamie	92
	694	Ottigamie	95
	561	Sauk	98
	1039	Sauk	83.5
		Group Mean	86.7188
Northern Algonquin-Lenapé	683	Chippeway	97
	684	Chippeway	85
	657	Potawatomie	101
	1322	Potawatomie	79
	737	Potowatomie	93
	27	Massasauga	80
	1006	Ottawa	85
	1008	Ottawa	76
	1007	Ottawa	89
		Group Mean	87.2222
Osage	659	Assinaboin	101
	1230	Assinaboin	85
	1231	Assinaboin	85
	644	Mandan	79
	738	Mandan	77
	739	Mandan	81
	740	Mandan	91
	741	Mandan	85
	742	Mandan	86
	650	Minetari	87
	746	Minetari	82
	747	Minetari	83
	749	Minetari	94
	643	Mandan	86
	54	Osage	81
	660	Osage	84
		Group Mean	85.4375
Atlantic Algonquin	40	Lenape	82
	1263	Lenape or Delaware	80
	1264	Lenape or Delaware	81
	567	Naumkeag	75
		Group Mean	79.5
Iroquois	417	Cayuga	94
	15	Huron	75
	1218	Huron	83
	33	Oneida	95
	895	Mohawk	89
	896	Mohawk	83
	897	Mohawk	81
		Group Mean	85.7143
Ohio Caves	420	Cave at Stuebenville, Ohio	92
	436	Cave at Stuebenville, Ohio	92
	437	Cave at Stuebenville, Ohio	91
	438	Cave at Stuebenville, Ohio	85
	439	Cave at Stuebenville, Ohio	78
	723	Cave at Stuebenville, Ohio	74
		Group Mean	85.3333
Narraganset	693	Narraganset	85
	950	Narraganset	85
	951	Narraganset	80
	952	Narraganset	84
	953	Narraganset	77
	954	Narraganset	77
	955	Narraganset	78
	956	Narraganset	90
	957	Narraganset	82
	1040	Narraganset	72
		Group Mean	81
Mounds	1510	Indian (Illinois Mound)	89
	1511	Indian (Illinois Mound)	80
	1512	Indian (Ohio Mound)	90
	1287	Mound (Chilicothe, Ohio)	90
	1288	Mound (Chilicothe, Ohio)	86
	1455	Mound (Florida)	70
	53	Mound at Circleville, Ohio	90
	992	Mound in Tennessee	90
	416	Mound on Upper Mississippi	84
		Group Mean	85.4444
Otoe/Winnebago	755	Otoe	80
	756	Otoe	94
	757	Otoe	83
	559	Winnebago	92
	560	Winnebago	86
		Group Mean	87
Araucanian	651	Araucanian	73
	652	Araucanian	75
	654	Araucanian	78
	655	Araucanian	86
	656	Araucanian	76
	995	Araucanian	77
	997	Araucanian	77
		Group Mean	77.4286
Not Included	649	Arickaree	73
	949	Arickaree	75
	748	Arikaree	80
	574	Calapooyah	91
	575	Clatsap	82
	461	Clickitat	84
	577	Klatstoni	75
	573	Kowalitsk	79
	721	Chenouk	88
	462	Chinouk	72
	457	Chenouk	82
	578	Chenouk	75
	1041	Chayenne	73
	987	Chemesyan Indian	93
	634	Cherokee	84
	1285	Cherokee	96
	1297	Cherokee	84
	632	Cherokee?	90
	43	Chetimaches	84
	70	Chetimaches	75
	744	Cotonay	94
	745	Cotonay	75
	1227	Cotonay	88
	441	Creek	91
	751	Creek	81
	605	Dacota or Sioux	90
	39	Euchee	84
	89	Gepepscot	80
	1237	Indian	81
	1315	Indian	81
	1345	Lipan	84
	1346	Lipan	99
	418	Manta?	75
	990	Maya	91
	1219	Nanticoke	84
	1009	Ottawa (boy of 14, so not included)	77
	540	Pawnee	75
	1043	Pawnee	74
	26	Quinnipack (Mohegan)	80
	1246	Sac? Indian	88
	606	Shawnee?	70
	691	Shawnee?	87
	1210	Shawnee?	104
	440	Shawnee?	88
	1447	Shoshone	75
	1449	Shoshone	72
	1448	Sierra Nevada	91
	1446	Trucky (Shoshoné)	85
	1229	Upsarooka	95
	1228	Upsarooka or Crow	93
	1216	Yamassee? Indian	70
	722	from battlefield of San Jacinto	79
	607	Huron?	82
	1217	Huron?	86
	16	Iroquois?	103
	989	Iroquois?	89
		Mean	83.5
Grand Mean Version 1 (all groups)
75.29	Peruvians		Note that the Peruvian and Mexican means are listed separately in
81.8	Mexicans		the Morton (1849) table, so those group means are taken from that
85.14	Seminole-Muskogee		source, rather than from an assembly of individual specimens (as above).
86.72	Western Lenapé
87.22	Northern Algonquin-Lenapé
85.44	Osage
79.5	Atlantic Algonquin
85.71	Iroquois
85.33	Ohio Caves
81	Narraganset
85.44	Mounds
87	Otoe/Winnebago
77.43	Araucanian
83.3092	GRAND MEAN
Grand Mean Version 2 (eliminate Araucanian)
75.29	Peruvians
81.8	Mexicans
85.14	Seminole-Muskogee
86.72	Western Lenapé
87.22	Northern Algonquin-Lenapé
85.44	Osage
85.71	Iroquois
85.33	Ohio Caves
81	Narraganset
85.44	Mounds
87	Otoe/Winnebago
84.19	GRAND MEAN
Grand Mean Version 3 (eliminate Otoe/Winnebago)
75.29	Peruvians
81.8	Mexicans
85.14	Seminole-Muskogee
86.72	Western Lenapé
87.22	Northern Algonquin-Lenapé
85.44	Osage
79.5	Atlantic Algonquin
85.71	Iroquois
85.33	Ohio Caves
81	Narraganset
85.44	Mounds
77.43	Araucanian
83.0017	GRAND MEAN
Grand Mean Version 4 (eliminate Araucanian and Otoe/Winnebago)
75.29	Peruvians
81.8	Mexicans
85.14	Seminole-Muskogee
86.72	Western Lenapé
87.22	Northern Algonquin-Lenapé
85.44	Osage
85.71	Iroquois
85.33	Ohio Caves
81	Narraganset
85.44	Mounds
83.909	GRAND MEAN
Key
Spec # = Specimen number from Morton (1849).
Affiliation = Population affiliation of the specimen as given by Morton (1849)
IC is cranial capacity, in cubic inches, from Morton (1849).
References
Gould SJ (1978) Morton's ranking of races by cranial capacity: Unconscious manipulation of data may be a scientific norm. Science 200: 503-509.
Morton SG (1839) Crania Americana; or, A Comparative View of the Skulls of Various Aboriginal Nations of North and South America: to Which is Prefixed an Essay on the Varieties of the Human Species. Philadelphia: J. Dobson.
Morton SG (1849) Catalogue of Skulls of Man and the Inferior Animals, Third Edition. Philadelphia: Merrihew and Thomson Printers.
